# Supplementary material for: FLI1 regulates radiotherapy resistance in nasopharyngeal carcinoma through TIE1-mediated PI3K/AKT signaling pathway
Source: J Transl Med. 2023 Feb 22;21:134. doi: 10.1186/s12967-023-03986-y (PMC9945741; doi:10.1186/s12967-023-03986-y)
Supplement: Supplementary file 3 — Additional file 3: hTFtarget ChIP-seq data: The ChIP-seq data of FLI1. [file 12967_2023_3986_MOESM3_ESM.xlsx]

TF_name	target_id	target_name	target_synonyms
FLI1	ENSG00000000938	FGR	SRC2,c-fgr,c-src2,p55-Fgr,p55c-fgr,p58-Fgr,p58c-fgr
FLI1	ENSG00000002822	MAD1L1	MAD1,PIG9,TP53I9,TXBP181
FLI1	ENSG00000004399	PLXND1	PLEXD1
FLI1	ENSG00000004455	AK2	ADK2
FLI1	ENSG00000004660	CAMKK1	CAMKKA
FLI1	ENSG00000004939	SLC4A1	AE1,BND3,CD233,CHC,DI,EMPB3,EPB3,FR,RTA1A,SAO,SPH4,SW,WD,WD1,WR
FLI1	ENSG00000005379	BZRAP1	BZRAP1,PBR-IP,PRAX-1,PRAX1,RIM-BP1,RIMBP1
FLI1	ENSG00000005882	PDK2	PDHK2,PDKII
FLI1	ENSG00000006534	ALDH3B1	ALDH4,ALDH7
FLI1	ENSG00000006712	PAF1	F23149_1,PD2
FLI1	ENSG00000008130	NADK	dJ283E3.1
FLI1	ENSG00000008282	SYPL1	H-SP1,SYPL
FLI1	ENSG00000008283	CYB561	CYB561A1,FRRS2
FLI1	ENSG00000008323	PLEKHG6	MyoGEF
FLI1	ENSG00000008513	ST3GAL1	Gal-NAc6S,SIAT4A,SIATFL,ST3GalA,ST3GalA.1,ST3GalIA,ST3GalIA,1,ST3O
FLI1	ENSG00000008853	RHOBTB2	DBC2
FLI1	ENSG00000009790	TRAF3IP3	T3JAM
FLI1	ENSG00000010310	GIPR	PGQTL2
FLI1	ENSG00000010626	LRRC23	LRPB7
FLI1	ENSG00000011028	MRC2	CD280,CLEC13E,ENDO180,UPARAP
FLI1	ENSG00000011275	RNF216	CAHH,TRIAD3,U7I1,UBCE7IP1,ZIN
FLI1	ENSG00000011478	QPCTL	gQC
FLI1	ENSG00000012061	ERCC1	COFS4,RAD10,UV20
FLI1	ENSG00000012171	SEMA3B	hsa-mir-6872
FLI1	ENSG00000013275	PSMC4	MIP224,RPT3,S6,TBP-7,TBP7
FLI1	ENSG00000013523	ANGEL1	Ccr4e,KIAA0759
FLI1	ENSG00000015133	CCDC88C	DAPLE,HKRP2,KIAA1509,SCA40
FLI1	ENSG00000015413	DPEP1	MBD1,MDP,RDP
FLI1	ENSG00000015479	MATR3	-
FLI1	ENSG00000019102	VSIG2	2210413P10Rik,CTH,CTXL
FLI1	ENSG00000021355	SERPINB1	EI,ELANH2,HEL-S-27,HEL57,LEI,M/NEI,MNEI,PI-2,PI2
FLI1	ENSG00000025293	PHF20	C20orf104,GLEA2,HCA58,NZF,TDRD20A,TZP
FLI1	ENSG00000025434	NR1H3	LXR-a,LXRA,RLD-1
FLI1	ENSG00000026036	RTEL1-TNFRSF6B	-
FLI1	ENSG00000028277	POU2F2	OCT2,OTF2,Oct-2
FLI1	ENSG00000031081	ARHGAP31	AOS1,CDGAP
FLI1	ENSG00000039987	BEST2	VMD2L1
FLI1	ENSG00000041880	PARP3	ADPRT3,ADPRTL2,ADPRTL3,ARTD3,IRT1,PADPRT-3
FLI1	ENSG00000042493	CAPG	AFCP,HEL-S-66,MCP
FLI1	ENSG00000042753	AP2S1	AP17,CLAPS2,FBH3,FBHOk,HHC3
FLI1	ENSG00000043143	JADE2	JADE-2,PHF15
FLI1	ENSG00000048162	NOP16	HSPC111,HSPC185
FLI1	ENSG00000048828	FAM120A	C9orf10,OSSA
FLI1	ENSG00000049540	ELN	SVAS,WBS,WS
FLI1	ENSG00000049541	RFC2	RFC40
FLI1	ENSG00000051523	CYBA	p22-PHOX
FLI1	ENSG00000053254	FOXN3	C14orf116,CHES1,PRO1635
FLI1	ENSG00000055118	KCNH2	ERG-1,ERG1,H-ERG,HERG,HERG1,Kv11.1,LQT2,SQT1
FLI1	ENSG00000058404	CAMK2B	CAM2,CAMK2,CAMKB
FLI1	ENSG00000058453	CROCC	ROLT,TAX1BP2
FLI1	ENSG00000059804	SLC2A3	GLUT3
FLI1	ENSG00000060491	OGFR	-
FLI1	ENSG00000060558	GNA15	GNA16
FLI1	ENSG00000060642	PIGV	GPI-MT-II,HPMRS1,PIG-V
FLI1	ENSG00000062716	VMP1	MIRN21,hsa-mir-21,miR-21,miRNA21
FLI1	ENSG00000063176	SPHK2	SK 2,SK-2,SPK 2,SPK-2
FLI1	ENSG00000063177	RPL18	L18
FLI1	ENSG00000063180	CA11	CARPX1
FLI1	ENSG00000063322	MED29	IXL,MED2
FLI1	ENSG00000063978	RNF4	RES4-26,SLX5,SNURF
FLI1	ENSG00000064012	CASP8	ALPS2B,CAP4,Casp-8,FLICE,MACH,MCH5
FLI1	ENSG00000064932	SBNO2	KIAA0963,SNO,STNO
FLI1	ENSG00000065000	AP3D1	ADTD,HPS10,hBLVR
FLI1	ENSG00000065717	TLE2	ESG,ESG2,GRG2
FLI1	ENSG00000066056	TIE1	JTK14,TIE
FLI1	ENSG00000066923	STAG3	-
FLI1	ENSG00000067182	TNFRSF1A	CD120a,FPF,TBP1,TNF-R,TNF-R-I,TNF-R55,TNFAR,TNFR1,TNFR55,TNFR60,p55,p55-R,p60
FLI1	ENSG00000067221	STOML1	SLP-1,STORP,hUNC-24
FLI1	ENSG00000067596	DHX8	DDX8,HRH1,PRP22,PRPF22
FLI1	ENSG00000067606	PRKCZ	PKC-ZETA,PKC2
FLI1	ENSG00000068024	HDAC4	AHO3,BDMR,HA6116,HD4,HDAC-4,HDAC-A,HDACA
FLI1	ENSG00000068784	SRBD1	-
FLI1	ENSG00000070388	FGF22	-
FLI1	ENSG00000070423	RNF126	-
FLI1	ENSG00000070831	CDC42	CDC42Hs,G25K,TKS
FLI1	ENSG00000071246	VASH1	KIAA1036
FLI1	ENSG00000072163	LIMS2	LGMD2W,PINCH-2,PINCH2
FLI1	ENSG00000072274	TFRC	CD71,IMD46,T9,TFR,TFR1,TR,TRFR,p90
FLI1	ENSG00000072518	MARK2	EMK-1,EMK1,PAR-1,Par-1b,Par1b
FLI1	ENSG00000072786	STK10	LOK,PRO2729
FLI1	ENSG00000072864	NDE1	HOM-TES-87,LIS4,MHAC,NDE,NUDE,NUDE1
FLI1	ENSG00000072958	AP1M1	AP47,CLAPM2,CLTNM,MU-1A
FLI1	ENSG00000073050	XRCC1	RCC
FLI1	ENSG00000073350	LLGL2	HGL,Hugl-2,LGL2
FLI1	ENSG00000073598	FNDC8	-
FLI1	ENSG00000074054	CLASP1	MAST1
FLI1	ENSG00000074276	CDHR2	PCDH24,PCLKC
FLI1	ENSG00000074370	ATP2A3	SERCA3
FLI1	ENSG00000074416	MGLL	HU-K5,HUK5,MAGL,MGL
FLI1	ENSG00000075073	TACR2	NK2R,NKNAR,SKR,TAC2R
FLI1	ENSG00000075426	FOSL2	FRA2
FLI1	ENSG00000075568	TMEM131	CC28,PRO1048,RW1,YR-23
FLI1	ENSG00000075618	FSCN1	FAN1,HSN,SNL,p55
FLI1	ENSG00000075624	ACTB	BRWS1,PS1TP5BP1
FLI1	ENSG00000076248	UNG	DGU,HIGM4,HIGM5,UDG,UNG1,UNG15,UNG2
FLI1	ENSG00000076555	ACACB	ACC2,ACCB,HACC275
FLI1	ENSG00000077238	IL4R	CD124,IL-4RA,IL4RA
FLI1	ENSG00000077327	SPAG6	CT141,Repro-SA-1,pf16
FLI1	ENSG00000077454	LRCH4	LRN,LRRN1,LRRN4,PP14183
FLI1	ENSG00000077800	FKBP6	FKBP36
FLI1	ENSG00000078369	GNB1	MRD42
FLI1	ENSG00000078699	CBFA2T2	EHT,MTGR1,ZMYND3,p85
FLI1	ENSG00000079215	SLC1A3	EA6,EAAT1,GLAST,GLAST1
FLI1	ENSG00000079246	XRCC5	KARP-1,KARP1,KU80,KUB2,Ku86,NFIV
FLI1	ENSG00000079313	REXO1	MIRN1909,hsa-mir-1909,mir-1909
FLI1	ENSG00000079432	CIC	-
FLI1	ENSG00000079805	DNM2	CMT2M,CMTDI1,CMTDIB,DI-CMTB,DYN2,DYNII,LCCS5
FLI1	ENSG00000080031	PTPRH	R-PTP-H,SAP1
FLI1	ENSG00000084623	EIF3I	EIF3S2,PRO2242,TRIP-1,TRIP1,eIF3-beta,eIF3-p36
FLI1	ENSG00000084693	AGBL5	CCP5,RP75
FLI1	ENSG00000085433	WDR47	-
FLI1	ENSG00000085721	RRN3	A-270G1.2,TIFIA
FLI1	ENSG00000086062	B4GALT1	B4GAL-T1,CDG2D,GGTB2,GT1,GTB,beta4Gal-T1
FLI1	ENSG00000087116	ADAMTS2	ADAM-TS2,ADAMTS-2,ADAMTS-3,NPI,PC I-NP,PCI-NP,PCINP,PCPNI,PNPI
FLI1	ENSG00000087152	ATXN7L3	-
FLI1	ENSG00000087266	SH3BP2	3BP-2,3BP2,CRBM,CRPM,RES4-23
FLI1	ENSG00000087274	ADD1	ADDA
FLI1	ENSG00000087365	SF3B2	Cus1,SAP145,SF3B145,SF3b1,SF3b150
FLI1	ENSG00000088002	SULT2B1	HSST2
FLI1	ENSG00000088256	GNA11	FBH,FBH2,FHH2,GNA-11,HHC2,HYPOC2
FLI1	ENSG00000088325	TPX2	C20orf1,C20orf2,DIL-2,DIL2,FLS353,GD:C20orf1,HCA519,HCTP4,REPP86,p100
FLI1	ENSG00000088826	SMOX	C20orf16,PAO,PAO-1,PAO1,PAOH,PAOH1,SMO
FLI1	ENSG00000088832	FKBP1A	hsa-mir-6869
FLI1	ENSG00000089041	P2RX7	P2X7
FLI1	ENSG00000089154	GCN1L1	GCN1L,GCN1L1,PRIC295
FLI1	ENSG00000089157	RPLP0	L10E,LP0,P0,PRLP0,RPP0
FLI1	ENSG00000089159	PXN	-
FLI1	ENSG00000089351	GRAMD1A	KIAA1533
FLI1	ENSG00000089505	CMTM1	CKLFH,CKLFH1,CKLFSF1
FLI1	ENSG00000089597	GANAB	G2AN,GIIA,GLUII,PKD3
FLI1	ENSG00000089820	ARHGAP4	C1,RGC1,RhoGAP4,SrGAP4,p115
FLI1	ENSG00000090020	SLC9A1	APNH,LIKNS,NHE-1,NHE1,PPP1R143
FLI1	ENSG00000090097	PCBP4	CBP,LIP4,MCG10
FLI1	ENSG00000090554	FLT3LG	FL,FLT3L
FLI1	ENSG00000090924	PLEKHG2	ARHGEF42,CLG,LDAMD
FLI1	ENSG00000090975	PITPNM2	NIR-3,NIR3,RDGB2,RDGBA2
FLI1	ENSG00000091592	NLRP1	CARD7,CIDED,CLR17.1,DEFCAP,DEFCAP-L/S,NAC,NALP1,PP1044,SLEV1,VAMAS1
FLI1	ENSG00000092098	RNF31	HOIP,ZIBRA
FLI1	ENSG00000092295	TGM1	ARCI1,ICR2,KTG,LI,LI1,TGASE,TGK
FLI1	ENSG00000092758	COL9A3	DJ885L7.4.1,EDM3,IDD,MED
FLI1	ENSG00000092820	EZR	CVIL,CVL,HEL-S-105,VIL2
FLI1	ENSG00000092871	RFFL	CARP-2,CARP2,FRING,RIFIFYLIN,RNF189,RNF34L
FLI1	ENSG00000095066	HOOK2	HK2
FLI1	ENSG00000095370	SH2D3C	CHAT,NSP3,PRO34088,SHEP1
FLI1	ENSG00000096395	MLN	-
FLI1	ENSG00000097021	ACOT7	ACH1,ACT,BACH,CTE-II,LACH,LACH1,hBACH
FLI1	ENSG00000099282	TSPAN15	2700063A19Rik,NET-7,NET7,TM4SF15
FLI1	ENSG00000099331	MYO9B	CELIAC4,MYR5
FLI1	ENSG00000099364	FBXL19	CXXC11,Fbl19,JHDM1C
FLI1	ENSG00000099385	BCL7C	-
FLI1	ENSG00000099617	EFNA2	ELF-1,EPLG6,HEK7-L,LERK-6,LERK6
FLI1	ENSG00000099622	CIRBP	CIRP
FLI1	ENSG00000099624	ATP5D	-
FLI1	ENSG00000099625	C19orf26	BARP,C19orf26,DOS
FLI1	ENSG00000099817	POLR2E	RPABC1,RPB5,XAP4,hRPB25,hsRPB5
FLI1	ENSG00000099821	POLRMT	APOLMT,MTRNAP,MTRPOL,h-mtRPOL
FLI1	ENSG00000099822	HCN2	BCNG-2,BCNG2,HAC-1
FLI1	ENSG00000099999	RNF215	-
FLI1	ENSG00000100003	SEC14L2	C22orf6,SPF,TAP,TAP1
FLI1	ENSG00000100024	UPB1	BUP1
FLI1	ENSG00000100034	PPM1F	CAMKP,CaMKPase,FEM-2,POPX2,hFEM-2
FLI1	ENSG00000100038	TOP3B	TOP3B1
FLI1	ENSG00000100055	CYTH4	CYT4,DJ63G5.1,PSCD4,cytohesin-4
FLI1	ENSG00000100079	LGALS2	HL14
FLI1	ENSG00000100083	GGA1	-
FLI1	ENSG00000100092	SH3BP1	ARHGAP43
FLI1	ENSG00000100097	LGALS1	GAL1,GBP
FLI1	ENSG00000100106	TRIOBP	DFNB28,HRIHFB2122,TAP68,TARA,dJ37E16.4
FLI1	ENSG00000100239	PPP6R2	KIAA0685,PP6R2,SAP190,SAPS2
FLI1	ENSG00000100345	MYH9	BDPLT6,DFNA17,EPSTS,FTNS,MHA,NMHC-II-A,NMMHC-IIA,NMMHCA
FLI1	ENSG00000100348	TXN2	COXPD29,MT-TRX,MTRX,TRX2
FLI1	ENSG00000100350	FOXRED2	ERFAD
FLI1	ENSG00000100565	LRRC74A	C14orf166B,LRRC74
FLI1	ENSG00000100612	DHRS7	CGI-86,SDR34C1,retDSR4,retSDR4
FLI1	ENSG00000100731	PCNX	PCNX,PCNXL1,pecanex
FLI1	ENSG00000100811	YY1	hsa-mir-6764
FLI1	ENSG00000100902	PSMA6	IOTA,PROS27,p27K
FLI1	ENSG00000100908	EMC9	C14orf122,CGI-112,FAM158A
FLI1	ENSG00000100911	PSME2	hsa-mir-7703
FLI1	ENSG00000100918	REC8	HR21spB,REC8L1,Rec8p
FLI1	ENSG00000100926	TM9SF1	HMP70,MP70
FLI1	ENSG00000100938	GMPR2	GMPR 2
FLI1	ENSG00000100949	RABGGTA	PTAR3
FLI1	ENSG00000100991	TRPC4AP	C20orf188,PPP1R158,TRRP4AP,TRUSS
FLI1	ENSG00000101150	TPD52L2	D54,TPD54
FLI1	ENSG00000101152	DNAJC5	CLN4,CLN4B,CSP,DNAJC5A,NCL,mir-941-2,mir-941-3,mir-941-4,mir-941-5
FLI1	ENSG00000101188	NTSR1	NTR
FLI1	ENSG00000101189	MRGBP	C20orf20,Eaf7,MRG15BP,URCC4
FLI1	ENSG00000101191	DIDO1	BYE1,C20orf158,DATF-1,DATF1,DIDO2,DIDO3,DIO-1,DIO1,dJ885L7.8
FLI1	ENSG00000101193	GID8	C20orf11,TWA1
FLI1	ENSG00000101194	SLC17A9	C20orf59,POROK8,VNUT
FLI1	ENSG00000101246	ARFRP1	ARL18,ARP,Arp1
FLI1	ENSG00000101294	HM13	H13,IMP1,IMPAS,IMPAS-1,MSTP086,PSENL3,PSL3,SPP,SPPL1
FLI1	ENSG00000101412	E2F1	E2F-1,RBAP1,RBBP3,RBP3
FLI1	ENSG00000101439	CST3	ARMD11,HEL-S-2
FLI1	ENSG00000101608	MYL12A	HEL-S-24,MLC-2B,MLCB,MRCL3,MRLC3,MYL2B
FLI1	ENSG00000102030	NAA10	ARD1,ARD1A,ARD1P,DXS707,MCOPS1,NATD,OGDNS,TE2
FLI1	ENSG00000102032	RENBP	RBP,RNBP
FLI1	ENSG00000102572	STK24	HEL-S-95,MST3,MST3B,STE20,STK3
FLI1	ENSG00000102890	ELMO3	CED-12,CED12,ELMO-3
FLI1	ENSG00000103335	PIEZO1	-
FLI1	ENSG00000103423	DNAJA3	HCA57,TID1,hTID-1
FLI1	ENSG00000103426	CORO7-PAM16	-
FLI1	ENSG00000103769	RAB11A	YL8
FLI1	ENSG00000104142	VPS18	PEP3
FLI1	ENSG00000104320	NBN	AT-V1,AT-V2,ATV,NBS,NBS1,P95
FLI1	ENSG00000104325	DECR1	DECR,NADPH,SDR18C1
FLI1	ENSG00000104419	NDRG1	CAP43,CMT4D,DRG-1,DRG1,GC4,HMSNL,NDR1,NMSL,PROXY1,RIT42,RTP,TARG1,TDD5
FLI1	ENSG00000104626	ERI1	3'HEXO,HEXO,THEX1
FLI1	ENSG00000104689	TNFRSF10A	APO2,CD261,DR4,TRAILR-1,TRAILR1
FLI1	ENSG00000104731	KLHDC4	-
FLI1	ENSG00000104870	FCGRT	FCRN,alpha-chain
FLI1	ENSG00000104881	PPP1R13L	IASPP,NKIP1,RAI,RAI4
FLI1	ENSG00000104889	RNASEH2A	AGS4,JUNB,RNASEHI,RNHIA,RNHL
FLI1	ENSG00000104903	LYL1	bHLHa18
FLI1	ENSG00000104907	TRMT1	TRM1
FLI1	ENSG00000104915	STX10	SYN10,hsyn10
FLI1	ENSG00000104953	TLE6	GRG6,PREMBL
FLI1	ENSG00000104998	IL27RA	CRL1,IL-27RA,IL27R,TCCR,WSX1,zcytor1
FLI1	ENSG00000105063	PPP6R1	KIAA1115,PP6R1,SAP190,SAPS1
FLI1	ENSG00000105193	RPS16	S16
FLI1	ENSG00000105229	PIAS4	PIAS-gamma,PIASY,Piasg,ZMIZ6
FLI1	ENSG00000105321	CCDC9	-
FLI1	ENSG00000105327	BBC3	mir-3191
FLI1	ENSG00000105329	TGFB1	CED,DPD1,LAP,TGFB,TGFbeta
FLI1	ENSG00000105339	DENND3	-
FLI1	ENSG00000105516	DBP	DABP
FLI1	ENSG00000105523	FAM83E	-
FLI1	ENSG00000105613	MAST1	SAST,SAST170
FLI1	ENSG00000105639	JAK3	JAK-3,JAK3_HUMAN,JAKL,L-JAK,LJAK
FLI1	ENSG00000105640	RPL18A	L18A
FLI1	ENSG00000105641	SLC5A5	NIS,TDH1
FLI1	ENSG00000105642	KCNN1	KCa2.1,SK1,SKCA1,hSK1
FLI1	ENSG00000105643	ARRDC2	CLONE24945,PP2703
FLI1	ENSG00000105655	ISYNA1	INO1,INOS,IPS,IPS 1,IPS-1
FLI1	ENSG00000105656	ELL	C19orf17,ELL1,MEN,PPP1R68
FLI1	ENSG00000105707	HPN	TMPRSS1
FLI1	ENSG00000105711	SCN1B	ATFB13,BRGDA5,GEFSP1
FLI1	ENSG00000105722	ERF	CHYTS,CRS4,PE-2,PE2
FLI1	ENSG00000105723	GSK3A	-
FLI1	ENSG00000105732	ZNF574	FP972
FLI1	ENSG00000105755	ETHE1	HSCO,YF13H12
FLI1	ENSG00000106003	LFNG	SCDO3
FLI1	ENSG00000106009	BRAT1	BAAT1,C7orf27,RMFSL
FLI1	ENSG00000106012	IQCE	1700028P05Rik
FLI1	ENSG00000106266	SNX8	hsa-mir-6836
FLI1	ENSG00000106268	NUDT1	MTH1
FLI1	ENSG00000106290	TAF6	ALYUS,MGC:8964,TAF(II)70,TAF(II)80,TAF2E,TAFII-70,TAFII-80,TAFII70,TAFII80,TAFII85
FLI1	ENSG00000106327	TFR2	HFE3,TFRC2
FLI1	ENSG00000106330	MOSPD3	CDS3,NET30
FLI1	ENSG00000106333	PCOLCE	PCPE,PCPE-1,PCPE1
FLI1	ENSG00000106336	FBXO24	FBX24
FLI1	ENSG00000106351	AGFG2	HRBL,RABR
FLI1	ENSG00000106366	SERPINE1	PAI,PAI-1,PAI1,PLANH1
FLI1	ENSG00000106636	YKT6	-
FLI1	ENSG00000106665	CLIP2	CLIP,CLIP-115,CYLN2,WBSCR3,WBSCR4,WSCR3,WSCR4
FLI1	ENSG00000106683	LIMK1	LIMK,LIMK-1
FLI1	ENSG00000106868	SUSD1	-
FLI1	ENSG00000106976	DNM1	DNM,EIEE31
FLI1	ENSG00000106991	ENG	END,HHT1,ORW1
FLI1	ENSG00000106992	AK1	HTL-S-58j
FLI1	ENSG00000107290	SETX	ALS4,AOA2,SCAR1,bA479K20.2
FLI1	ENSG00000107551	RASSF4	AD037
FLI1	ENSG00000107719	PALD1	KIAA1274,PALD
FLI1	ENSG00000107960	OBFC1	AAF-44,AAF44,OBFC1,RPA-32,bA541N10.2
FLI1	ENSG00000108175	ZMIZ1	MIZ,RAI17,TRAFIP10,ZIMP10,hZIMP10
FLI1	ENSG00000108179	PPIF	CYP3,CyP-M,Cyp-D,CypD
FLI1	ENSG00000108312	UBTF	NOR-90,UBF,UBF-1,UBF1,UBF2
FLI1	ENSG00000108375	RNF43	RNF124,SSPCS,URCC
FLI1	ENSG00000108405	P2RX1	P2X1
FLI1	ENSG00000108469	RECQL5	RECQ5
FLI1	ENSG00000108557	RAI1	SMCR,SMS
FLI1	ENSG00000108641	B9D1	B9,EPPB9,JBTS27,MKS9,MKSR1
FLI1	ENSG00000109062	SLC9A3R1	mir-3615
FLI1	ENSG00000109065	NAT9	EBSP, hNATL
FLI1	ENSG00000109066	TMEM104	-
FLI1	ENSG00000109118	PHF12	PF1
FLI1	ENSG00000109861	CTSC	CPPI,DPP-I,DPP1,DPPI,HMS,JP,JPD,PALS,PDON1,PLS
FLI1	ENSG00000110057	UNC93B1	IIAE1,UNC93,UNC93B,Unc-93B1
FLI1	ENSG00000110063	DCPS	ARS,DCS1,HINT-5,HINT5,HSL1,HSPC015
FLI1	ENSG00000110080	ST3GAL4	CGS23,NANTA3,SAT3,SIAT4,SIAT4C,ST3GalIV,STZ
FLI1	ENSG00000110237	ARHGEF17	P164RHOGEF,RHOGEF17,TEM4,p164-RhoGEF
FLI1	ENSG00000110375	UPK2	UP2,UPII
FLI1	ENSG00000110492	MDK	ARAP,MK,NEGF2
FLI1	ENSG00000110514	MADD	DENN,IG20,RAB3GEP
FLI1	ENSG00000110717	NDUFS8	mir-4691
FLI1	ENSG00000110719	TCIRG1	ATP6N1C,ATP6V0A3,Atp6i,OC-116kDa,OC116,OPTB1,Stv1,TIRC7,Vph1,a3
FLI1	ENSG00000110721	CHKA	CHK,CK,CKI,EK
FLI1	ENSG00000110934	BIN2	BRAP-1
FLI1	ENSG00000111252	SH2B3	IDDM20,LNK
FLI1	ENSG00000111319	SCNN1A	BESC2,ENaCa,ENaCalpha,SCNEA,SCNN1
FLI1	ENSG00000111321	LTBR	CD18,D12S370,LT-BETA-R,TNF-R-III,TNFCR,TNFR-RP,TNFR2-RP,TNFR3,TNFRSF3
FLI1	ENSG00000111554	MDM1	-
FLI1	ENSG00000111671	SPSB2	GRCC9,SSB2
FLI1	ENSG00000111674	ENO2	HEL-S-279,NSE
FLI1	ENSG00000111676	ATN1	B37,D12S755E,DRPLA,HRS,NOD
FLI1	ENSG00000111678	C12orf57	C10,GRCC10
FLI1	ENSG00000111679	PTPN6	HCP,HCPH,HPTP1C,PTP-1C,SH-PTP1,SHP-1,SHP-1L,SHP1
FLI1	ENSG00000111684	LPCAT3	C3F,LPCAT,LPLAT 5,LPSAT,MBOAT5,OACT5,nessy
FLI1	ENSG00000111860	CEP85L	C6orf204,NY-BR-15,bA57K17.2
FLI1	ENSG00000112320	SOBP	JXC1,MRAMS
FLI1	ENSG00000112357	PEX7	PBD9B,PTS2R,RCDP1,RD
FLI1	ENSG00000112473	SLC39A7	D6S115E,D6S2244E,H2-KE4,HKE4,KE4,RING5,ZIP7
FLI1	ENSG00000112576	CCND3	-
FLI1	ENSG00000112787	FBRSL1	-
FLI1	ENSG00000112893	MAN2A1	AMan II,GOLIM7,MANA2,MANII
FLI1	ENSG00000113194	FAF2	ETEA,UBXD8,UBXN3B
FLI1	ENSG00000114124	GRK7	GPRK7
FLI1	ENSG00000114315	HES1	HES-1,HHL,HRY,bHLHb39
FLI1	ENSG00000114316	USP4	UNP,Unph
FLI1	ENSG00000114349	GNAT1	CSNB1G,CSNBAD3,GBT1,GNATR
FLI1	ENSG00000114353	GNAI2	GIP,GNAI2B,H_LUCA15.1,H_LUCA16.1
FLI1	ENSG00000114378	HYAL1	HYAL-1,LUCA1,MPS9,NAT6
FLI1	ENSG00000114767	RRP9	RNU3IP2,U3-55K
FLI1	ENSG00000114779	ABHD14B	CIB,HEL-S-299
FLI1	ENSG00000114786	ABHD14A-ACY1	-
FLI1	ENSG00000114861	FOXP1	12CC4,HSPC215,MFH,QRF1,hFKH1B
FLI1	ENSG00000115459	ELMOD3	DFNB88,LST3,RBED1,RBM29
FLI1	ENSG00000115486	GGCX	VKCFD1
FLI1	ENSG00000115935	WIPF1	PRPL-2,WAS2,WASPIP,WIP
FLI1	ENSG00000116299	KIAA1324	EIG121
FLI1	ENSG00000116586	LAMTOR2	ENDAP,HSPC003,MAPBPIP,MAPKSP1AP,ROBLD3,Ragulator2,p14
FLI1	ENSG00000116670	MAD2L2	MAD2B,POLZ2,REV7
FLI1	ENSG00000117395	EBNA1BP2	hsa-mir-6733
FLI1	ENSG00000117448	AKR1A1	ALDR1,ALR,ARM,DD3,HEL-S-6
FLI1	ENSG00000117450	PRDX1	MSP23,NKEF-A,NKEFA,PAG,PAGA,PAGB,PRX1,PRXI,TDPX2
FLI1	ENSG00000117595	IRF6	LPS,OFC6,PIT,PPS,PPS1,VWS,VWS1
FLI1	ENSG00000117614	SYF2	CBPIN,NTC31,P29,fSAP29
FLI1	ENSG00000117616	RSRP1	C1orf63,NPD014
FLI1	ENSG00000117632	STMN1	mir-3917
FLI1	ENSG00000117676	RPS6KA1	HU-1,MAPKAPK1A,RSK,RSK1,p90Rsk
FLI1	ENSG00000117713	ARID1A	B120,BAF250,BAF250a,BM029,C1orf4,CSS2,ELD,MRD14,OSA1,P270,SMARCF1,hELD,hOSA1
FLI1	ENSG00000117862	TXNDC12	AG1,AGR1,ERP16,ERP18,ERP19,PDIA16,TLP19,hAG-1,hTLP19
FLI1	ENSG00000117877	CD3EAP	ASE-1,ASE1,CAST,PAF49
FLI1	ENSG00000117899	MESDC2	BOCA,MESD
FLI1	ENSG00000118046	STK11	LKB1,PJS,hLKB1
FLI1	ENSG00000118640	VAMP8	EDB,VAMP-8
FLI1	ENSG00000118680	MYL12B	MLC-B,MRLC2
FLI1	ENSG00000118849	RARRES1	LXNL,PERG-1,TIG1
FLI1	ENSG00000118855	MFSD1	SMAP4
FLI1	ENSG00000119777	TMEM214	-
FLI1	ENSG00000119986	AVPI1	PP5395,VIP32,VIT32
FLI1	ENSG00000120057	SFRP5	SARP3
FLI1	ENSG00000120129	DUSP1	CL100,HVH1,MKP-1,MKP1,PTPN10
FLI1	ENSG00000120318	ARAP3	CENTD3,DRAG1
FLI1	ENSG00000120458	MSANTD2	C11orf61
FLI1	ENSG00000120725	SIL1	BAP,MSS,ULG5
FLI1	ENSG00000120889	TNFRSF10B	CD262,DR5,KILLER,KILLER/DR5,TRAIL-R2,TRAILR2,TRICK2,TRICK2A,TRICK2B,TRICKB,ZTNFR9
FLI1	ENSG00000120899	PTK2B	CADTK,CAKB,FADK2,FAK2,PKB,PTK,PYK2,RAFTK
FLI1	ENSG00000121152	NCAPH	BRRN1,CAP-H
FLI1	ENSG00000121769	FABP3	FABP11,H-FABP,M-FABP,MDGI,O-FABP
FLI1	ENSG00000122203	KIAA1191	p33MONOX,p60MONOX
FLI1	ENSG00000122687	FTSJ2	FJH1,FTSJ2,HEL97,RRMJ2
FLI1	ENSG00000122861	PLAU	ATF,BDPLT5,QPD,UPA,URK,u-PA
FLI1	ENSG00000123064	DDX54	DP97
FLI1	ENSG00000123143	PKN1	DBK,PAK-1,PAK1,PKN,PKN-ALPHA,PRK1,PRKCL1
FLI1	ENSG00000123144	C19orf43	fSAP18
FLI1	ENSG00000123159	GIPC1	C19orf3,GIPC,GLUT1CBP,Hs.6454,IIP-1,NIP,RGS19IP1,SEMCAP,SYNECTIIN,SYNECTIN,TIP-2
FLI1	ENSG00000123358	NR4A1	GFRP1,HMR,N10,NAK-1,NGFIB,NP10,NUR77,TR3
FLI1	ENSG00000123395	ATG101	C12orf44
FLI1	ENSG00000123810	B9D2	ICIS-1,MKS10,MKSR2
FLI1	ENSG00000124391	IL17C	CX2,IL-17C
FLI1	ENSG00000124523	SIRT5	SIR2L5
FLI1	ENSG00000124588	NQO2	DHQV,DIA6,NMOR2,QR2
FLI1	ENSG00000124772	CPNE5	COPN5,CPN5
FLI1	ENSG00000124783	SSR1	TRAPA
FLI1	ENSG00000124915	DKFZP434K028	-
FLI1	ENSG00000124920	MYRF	C11orf9,MRF,Ndt80,pqn-47
FLI1	ENSG00000125089	SH3TC1	-
FLI1	ENSG00000125122	LRRC29	FBL9,FBXL9
FLI1	ENSG00000125319	C17orf53	-
FLI1	ENSG00000125482	TTF1	TTF-1,TTF-I
FLI1	ENSG00000125740	FOSB	AP-1,G0S3,GOS3,GOSB
FLI1	ENSG00000125741	OPA3	MGA3
FLI1	ENSG00000125743	SNRPD2	SMD2,SNRPD1,Sm-D2
FLI1	ENSG00000125744	RTN2	NSP2,NSPL1,NSPLI,SPG12
FLI1	ENSG00000125746	EML2	ELP70,EMAP-2,EMAP2
FLI1	ENSG00000125753	VASP	-
FLI1	ENSG00000125910	S1PR4	EDG6,LPC1,S1P4,SLP4
FLI1	ENSG00000125912	NCLN	NET59
FLI1	ENSG00000125967	NECAB3	APBA2BP,EFCBP3,NIP1,STIP3,SYTIP2,XB51,dJ63M2.4,dJ63M2.5
FLI1	ENSG00000125968	ID1	ID,bHLHb24
FLI1	ENSG00000126214	KLC1	KLC,KNS2,KNS2A
FLI1	ENSG00000126233	SLURP1	ANUP,ARS,ArsB,LY6LS,MDM
FLI1	ENSG00000126391	FRMD8	FKSG44
FLI1	ENSG00000126749	EMG1	-
FLI1	ENSG00000126773	PCNXL4	C14orf135,FBP2,PCNXL4
FLI1	ENSG00000126883	NUP214	CAIN,CAN
FLI1	ENSG00000126895	AVPR2	ADHR,DI1,DIR,DIR3,NDI,V2R
FLI1	ENSG00000127328	RAB3IP	RABIN3,RABIN8
FLI1	ENSG00000128016	ZFP36	G0S24,GOS24,NUP475,RNF162A,TIS11,TTP,zfp-36
FLI1	ENSG00000128294	TPST2	TANGO13B
FLI1	ENSG00000128383	APOBEC3A	A3A,ARP3,PHRBN,bK150C2.1
FLI1	ENSG00000128482	RNF112	BFP,ZNF179
FLI1	ENSG00000128829	EIF2AK4	GCN2,PVOD2
FLI1	ENSG00000128917	DLL4	AOS6,hdelta2
FLI1	ENSG00000128928	IVD	ACAD2
FLI1	ENSG00000128965	CHAC1	-
FLI1	ENSG00000128973	CLN6	CLN4A,HsT18960,nclf
FLI1	ENSG00000129038	LOXL1	LOL,LOXL
FLI1	ENSG00000129194	SOX15	SOX20,SOX26,SOX27
FLI1	ENSG00000129226	CD68	GP110,LAMP4,SCARD1
FLI1	ENSG00000129245	FXR2	FMR1L2,FXR2P
FLI1	ENSG00000129255	MPDU1	CDGIF,HBEBP2BPA,Lec35,My008,PP3958,PQLC5,SL15
FLI1	ENSG00000129467	ADCY4	AC4
FLI1	ENSG00000129559	NEDD8	NEDD-8
FLI1	ENSG00000129654	FOXJ1	FKHL13,HFH-4,HFH4
FLI1	ENSG00000129657	SEC14L1	PRELID4A,SEC14L
FLI1	ENSG00000129691	ASH2L	ASH2,ASH2L1,ASH2L2,Bre2
FLI1	ENSG00000129911	KLF16	BTEB4,DRRF,NSLP2
FLI1	ENSG00000129933	MAU2	KIAA0892,MAU2L,SCC4,mau-2
FLI1	ENSG00000129968	ABHD17A	C19orf27,FAM108A1
FLI1	ENSG00000129990	SYT5	-
FLI1	ENSG00000130193	THEM6	C8orf55,DSCD75
FLI1	ENSG00000130270	ATP8B3	ATPIK
FLI1	ENSG00000130300	PLVAP	FELS,PV-1,PV1,gp68
FLI1	ENSG00000130303	BST2	CD317,TETHERIN
FLI1	ENSG00000130304	SLC27A1	ACSVL5,FATP,FATP-1,FATP1
FLI1	ENSG00000130305	NSUN5	NOL1,NOL1R,NSUN5A,WBSCR20,WBSCR20A,p120,p120(NOL1)
FLI1	ENSG00000130309	COLGALT1	GLT25D1
FLI1	ENSG00000130313	PGLS	6PGL,HEL-S-304
FLI1	ENSG00000130511	SSBP4	-
FLI1	ENSG00000130513	GDF15	GDF-15,MIC-1,MIC1,NAG-1,PDF,PLAB,PTGFB
FLI1	ENSG00000130517	PGPEP1	PAP-I,PGI,PGP,PGP-I,PGPI,Pcp
FLI1	ENSG00000130520	LSM4	GRP,YER112W
FLI1	ENSG00000130560	UBAC1	GBDR1,KPC2,UBADC1
FLI1	ENSG00000130584	ZBTB46	BTBD4,BZEL,RINZF,ZNF340,dJ583P15.7,dJ583P15.8
FLI1	ENSG00000130638	ATXN10	E46L,HUMEEP,SCA10
FLI1	ENSG00000131051	RBM39	CAPER,CAPERalpha,FSAP59,HCC1,RNPC2
FLI1	ENSG00000131067	GGT7	D20S101,GGT4,GGTL3,GGTL5,dJ18C9.2
FLI1	ENSG00000131069	ACSS2	ACAS2,ACECS,ACS,ACSA,dJ1161H23.1
FLI1	ENSG00000131165	CHMP1A	CHMP1,PCH8,PCOLN3,PRSM1,VPS46-1,VPS46A
FLI1	ENSG00000131242	RAB11FIP4	mir-4724
FLI1	ENSG00000131351	HAUS8	DGT4,HICE1,NY-SAR-48
FLI1	ENSG00000131591	C1orf159	-
FLI1	ENSG00000131747	TOP2A	TOP2,TP2A
FLI1	ENSG00000131759	RARA	NR1B1,RAR
FLI1	ENSG00000131873	CHSY1	CHSY,CSS1,ChSy-1,TPBS
FLI1	ENSG00000132000	PODNL1	SLRR5B
FLI1	ENSG00000132005	RFX1	EFC,RFX
FLI1	ENSG00000132016	C19orf57	-
FLI1	ENSG00000132017	DCAF15	C19orf72
FLI1	ENSG00000132026	RTBDN	-
FLI1	ENSG00000132698	RAB25	CATX-8,RAB11C
FLI1	ENSG00000132763	MMACHC	cblC
FLI1	ENSG00000132780	NASP	FLB7527,HMDRA1,PRO1999
FLI1	ENSG00000132819	RBM38	HSRNASEB,RNPC1,SEB4B,SEB4D,dJ800J21.2
FLI1	ENSG00000132963	POMP	C13orf12,HSPC014,PNAS-110,UMP1
FLI1	ENSG00000133112	TPT1	HRF,TCTP,p02,p23
FLI1	ENSG00000133275	CSNK1G2	CK1g2
FLI1	ENSG00000133392	MYH11	AAT4,FAA4,SMHC,SMMHC
FLI1	ENSG00000133612	AGAP3	AGAP-3,CENTG3,CRAG,MRIP-1,cnt-g3
FLI1	ENSG00000133805	AMPD3	-
FLI1	ENSG00000134020	PEBP4	CORK-1,CORK1,GWTM1933,HEL-S-300,PEBP-4,PRO4408,hPEBP4
FLI1	ENSG00000134030	CTIF	Gm672,KIAA0427
FLI1	ENSG00000134070	IRAK2	IRAK-2
FLI1	ENSG00000134086	VHL	HRCA1,RCA1,VHL1,pVHL
FLI1	ENSG00000134324	LPIN1	PAP1
FLI1	ENSG00000134490	TMEM241	C18orf45,hVVT
FLI1	ENSG00000134574	DDB2	DDBB,UV-DDB2,XPE
FLI1	ENSG00000134575	ACP2	LAP
FLI1	ENSG00000134686	PHC2	mir-3605
FLI1	ENSG00000134717	BTF3L4	-
FLI1	ENSG00000134802	SLC43A3	EEG1,FOAP-13,PRO1659,SEEEG-1
FLI1	ENSG00000134824	FADS2	D6D,DES6,FADSD6,LLCDL2,SLL0262,TU13
FLI1	ENSG00000134825	TMEM258	MIRN611,hsa-mir-611
FLI1	ENSG00000135083	CCNJL	-
FLI1	ENSG00000135093	USP30	-
FLI1	ENSG00000135317	SNX14	RGS-PX2,SCAR20
FLI1	ENSG00000135503	ACVR1B	ACTRIB,ACVRLK4,ALK4,SKR2
FLI1	ENSG00000135723	FHOD1	FHOS
FLI1	ENSG00000135740	SLC9A5	NHE5
FLI1	ENSG00000135956	TMEM127	-
FLI1	ENSG00000136100	VPS36	C13orf9,CGI-145,EAP45
FLI1	ENSG00000136108	CKAP2	LB1,TMAP,se20-10
FLI1	ENSG00000136114	THSD1	TMTSP,UNQ3010
FLI1	ENSG00000136161	RCBTB2	CHC1L,RLG
FLI1	ENSG00000136240	KDELR2	ELP-1,ERD2.2
FLI1	ENSG00000136295	TTYH3	-
FLI1	ENSG00000136305	CIDEB	-
FLI1	ENSG00000136807	CDK9	BMND15,MIRN2861
FLI1	ENSG00000136840	ST6GALNAC4	IV,SIAT3-C,SIAT3C,SIAT7-D,SIAT7D,ST6GALNACIV,ST6GalNAc
FLI1	ENSG00000136848	DAB2IP	AF9Q34,AIP-1,AIP1,DIP1/2
FLI1	ENSG00000136877	FPGS	-
FLI1	ENSG00000137166	FOXP4	hFKHLA
FLI1	ENSG00000137168	PPIL1	CGI-124,CYPL1,PPIase,hCyPX
FLI1	ENSG00000137275	RIPK1	RIP,RIP-1,RIP1
FLI1	ENSG00000137413	TAF8	II,TAF,TAFII-43,TAFII43,TBN
FLI1	ENSG00000137486	ARRB1	ARB1,ARR1
FLI1	ENSG00000137547	MRPL15	HSPC145,L15mt,MRP-L15,MRP-L7,RPML7
FLI1	ENSG00000137709	POU2F3	Epoc-1,OCT-11,OCT11,OTF-11,PLA-1,PLA1,Skn-1a
FLI1	ENSG00000137841	PLCB2	PLC-beta-2
FLI1	ENSG00000137936	BCAR3	NSP2,SH2D3B
FLI1	ENSG00000138028	CGREF1	CGR11
FLI1	ENSG00000138030	KHK	-
FLI1	ENSG00000138080	EMILIN1	EMI,EMILIN,gp115
FLI1	ENSG00000138623	SEMA7A	CD108,CDw108,H-SEMA-K1,H-Sema-L,JMH,SEMAK1,SEMAL
FLI1	ENSG00000139178	C1RL	C1RL1,C1RLP,C1r-LP,CLSPa
FLI1	ENSG00000139182	CLSTN3	CDHR14,CSTN3,alcbeta
FLI1	ENSG00000139190	VAMP1	SPAX1,SYB1,VAMP-1
FLI1	ENSG00000139192	TAPBPL	TAPBP-R,TAPBPR
FLI1	ENSG00000139193	CD27	S152,S152. LPFS2,T14,TNFRSF7,Tp55
FLI1	ENSG00000139194	RBP5	CRBP-III,CRBP3,CRBPIII,HRBPiso
FLI1	ENSG00000139211	AMIGO2	ALI1,AMIGO-2,DEGA
FLI1	ENSG00000139318	DUSP6	HH19,MKP3,PYST1
FLI1	ENSG00000139405	RITA1	C12orf52,RITA
FLI1	ENSG00000139610	CELA1	ELA1
FLI1	ENSG00000139629	GALNT6	GALNAC-T6,GalNAcT6
FLI1	ENSG00000139644	TMBIM6	BAXI1,BI-1,TEGT
FLI1	ENSG00000139679	LPAR6	ARWH1,HYPT8,LAH3,P2RY5,P2Y5
FLI1	ENSG00000139687	RB1	OSRC,PPP1R130,RB,p105-Rb,pRb,pp110
FLI1	ENSG00000139714	MORN3	-
FLI1	ENSG00000139908	TSSK4	C14orf20,STK22E,TSK-4,TSK4,TSSK5
FLI1	ENSG00000140323	DISP2	DISPB,HsT16908,LINC00594
FLI1	ENSG00000140406	MESDC1	-
FLI1	ENSG00000140455	USP3	SIH003,UBP
FLI1	ENSG00000140464	PML	MYL,PP8675,RNF71,TRIM19
FLI1	ENSG00000140474	ULK3	-
FLI1	ENSG00000140497	SCAMP2	-
FLI1	ENSG00000140506	LMAN1L	ERGIC-53L,ERGL
FLI1	ENSG00000140553	UNC45A	GC-UNC45,GCUNC-45,GCUNC45,IRO039700,SMAP-1,SMAP1,UNC-45A
FLI1	ENSG00000140564	FURIN	FUR,PACE,PCSK3,SPC1
FLI1	ENSG00000140848	CPNE2	COPN2,CPN2
FLI1	ENSG00000140932	CMTM2	CKLFSF2
FLI1	ENSG00000141012	GALNS	GALNAC6S,GAS,GalN6S,MPS4A
FLI1	ENSG00000141298	SSH2	SSH-2,SSH-2L
FLI1	ENSG00000141526	SLC16A3	hsa-mir-6787
FLI1	ENSG00000141551	CSNK1D	ASPS,CKIdelta,FASPS2,HCKID
FLI1	ENSG00000141570	CBX8	PC3,RC1
FLI1	ENSG00000141574	SECTM1	K12
FLI1	ENSG00000141576	RNF157	-
FLI1	ENSG00000141582	CBX4	NBP16,PC2
FLI1	ENSG00000141971	MVB12A	CFBP,FAM125A
FLI1	ENSG00000142039	CCDC97	-
FLI1	ENSG00000142046	TMEM91	DSPC3,IFITMD6
FLI1	ENSG00000142089	IFITM3	1-8U,DSPA2b,IP15
FLI1	ENSG00000142186	SCYL1	GKLP,HT019,NKTL,NTKL,P105,SCAR21,TAPK,TEIF,TRAP
FLI1	ENSG00000142233	NTN5	-
FLI1	ENSG00000142534	RPS11	S11
FLI1	ENSG00000142541	RPL13A	L13A,TSTA1
FLI1	ENSG00000142546	NOSIP	CGI-25
FLI1	ENSG00000142552	RCN3	RLP49
FLI1	ENSG00000142599	RERE	ARG,ARP,ATN1L,DNB1,NEDBEH
FLI1	ENSG00000142606	MMEL1	MMEL2,NEP2,NEPII,NL1,NL2,SEP
FLI1	ENSG00000142789	CELA3A	ELA3,ELA3A
FLI1	ENSG00000143179	UCK2	-
FLI1	ENSG00000143183	TMCO1	HP10122,PCIA3,PNAS-136,TMCC4
FLI1	ENSG00000143320	CRABP2	CRABP-II,RBP6
FLI1	ENSG00000143363	PRUNE	DRES-17,DRES17,H-PRUNE,HTCD37,PRUNE
FLI1	ENSG00000143379	SETDB1	ESET,H3-K9-HMTase4,KG1T,KMT1E,TDRD21
FLI1	ENSG00000143418	CERS2	L3,LASS2,SP260,TMSG1
FLI1	ENSG00000143442	POGZ	MRD37,WHSUS,ZNF280E,ZNF635,ZNF635m
FLI1	ENSG00000143486	EIF2D	HCA56,LGTN
FLI1	ENSG00000143543	JTB	HJTB,HSPC222,PAR,hJT
FLI1	ENSG00000143545	RAB13	GIG4
FLI1	ENSG00000143570	SLC39A1	ZIP1,ZIRTL
FLI1	ENSG00000143578	CREB3L4	AIBZIP,ATCE1,CREB3,CREB4,JAL,hJAL
FLI1	ENSG00000143614	GATAD2B	MRD18,P66beta,p68
FLI1	ENSG00000143641	GALNT2	GalNAc-T2
FLI1	ENSG00000143801	PSEN2	AD3L,AD4,CMD1V,PS2,STM2
FLI1	ENSG00000143815	LBR	DHCR14B,LMN2R,PHA,TDRD18
FLI1	ENSG00000143850	PLEKHA6	PEPP-3,PEPP3
FLI1	ENSG00000144021	CIAO1	CIA1,WDR39
FLI1	ENSG00000144028	SNRNP200	ASCC3L1,BRR2,HELIC2,RP33,U5-200KD
FLI1	ENSG00000144488	ESPNL	-
FLI1	ENSG00000144535	DIS3L2	FAM6A,PRLMNS,hDIS3L2
FLI1	ENSG00000144648	ACKR2	CCBP2,CCR10,CCR9,CMKBR9,D6,hD6
FLI1	ENSG00000144655	CSRNP1	AXUD1,CSRNP-1,FAM130B,TAIP-3,URAX1
FLI1	ENSG00000144791	LIMD1	-
FLI1	ENSG00000145191	EIF2B5	CACH,CLE,EIF-2B,EIF2Bepsilon,LVWM
FLI1	ENSG00000145692	BHMT	BHMT1,HEL-S-61p
FLI1	ENSG00000145819	ARHGAP26	GRAF,GRAF1,OPHN1L,OPHN1L1
FLI1	ENSG00000146066	HIGD2A	RCF1b
FLI1	ENSG00000146083	RNF44	-
FLI1	ENSG00000146755	TRIM50	TRIM50A
FLI1	ENSG00000146776	ATXN7L1	ATXN7L4
FLI1	ENSG00000146826	C7orf43	-
FLI1	ENSG00000146834	MEPCE	BCDIN3
FLI1	ENSG00000146872	TLK2	HsHPK,PKU-ALPHA
FLI1	ENSG00000147439	BIN3	-
FLI1	ENSG00000147465	STAR	STARD1
FLI1	ENSG00000147471	PROSC	-
FLI1	ENSG00000147475	ERLIN2	C8orf2,Erlin-2,NET32,SPFH2,SPG18
FLI1	ENSG00000148090	AUH	-
FLI1	ENSG00000148175	STOM	BND7,EPB7,EPB72
FLI1	ENSG00000148180	GSN	-
FLI1	ENSG00000148331	ASB6	-
FLI1	ENSG00000148335	NTMT1	AD-003,C9orf32,HOMT1A,METTL11A,NRMT,NRMT1,NTM1A
FLI1	ENSG00000148337	CIZ1	LSFR1,NP94,ZNF356
FLI1	ENSG00000148400	NOTCH1	AOS5,AOVD1,TAN1,hN1
FLI1	ENSG00000148660	CAMK2G	CAMK,CAMK-II,CAMKG
FLI1	ENSG00000148719	DNAJB12	DJ10
FLI1	ENSG00000148730	EIF4EBP2	4EBP2,PHASII
FLI1	ENSG00000148908	RGS10	-
FLI1	ENSG00000149016	TUT1	PAPD2,RBM21,STARPAP,TUTase,URLC6
FLI1	ENSG00000149091	DGKZ	DAGK5,DAGK6,DGK-ZETA,hDGKzeta
FLI1	ENSG00000149243	KLHL35	-
FLI1	ENSG00000149262	INTS4	INT4,MST093
FLI1	ENSG00000149273	RPS3	S3
FLI1	ENSG00000149289	ZC3H12C	MCPIP3
FLI1	ENSG00000149480	MTA2	MTA1L1,PID
FLI1	ENSG00000149485	FADS1	MIRN1908,hsa-mir-1908,mir-1908
FLI1	ENSG00000149489	ROM1	ROM,ROSP1,RP7,TSPAN23
FLI1	ENSG00000149499	EML3	ELP95
FLI1	ENSG00000149541	B3GAT3	GLCATI,JDSCD,glcUAT-I
FLI1	ENSG00000149564	ESAM	W117m
FLI1	ENSG00000149609	C20orf144	dJ63M2.6
FLI1	ENSG00000150093	ITGB1	CD29,FNRB,GPIIA,MDF2,MSK12,VLA-BETA,VLAB
FLI1	ENSG00000150281	CTF1	CT-1,CT1
FLI1	ENSG00000150455	TIRAP	BACTS1,Mal,MyD88-2,wyatt
FLI1	ENSG00000150457	LATS2	KPM
FLI1	ENSG00000150990	DHX37	DDX37
FLI1	ENSG00000150991	UBC	HMG20
FLI1	ENSG00000151364	KCTD14	-
FLI1	ENSG00000152292	SH2D6	-
FLI1	ENSG00000153113	CAST	BS-17,PLACK
FLI1	ENSG00000153317	ASAP1	AMAP1,CENTB4,DDEF1,PAG2,PAP,ZG14P
FLI1	ENSG00000153406	NMRAL1	HSCARG,SDR48A1
FLI1	ENSG00000154025	SLC5A10	SGLT-5,SGLT5
FLI1	ENSG00000154146	NRGN	RC3,hng
FLI1	ENSG00000155090	KLF10	EGR-alpha,EGRA,TIEG,TIEG1
FLI1	ENSG00000155096	AZIN1	AZI,AZIA1,OAZI,OAZIN,ODC1L
FLI1	ENSG00000155254	MARVELD1	GB14,MARVD1,MRVLDC1,bA548K23.8
FLI1	ENSG00000155256	ZFYVE27	PROTRUDIN,SPG33
FLI1	ENSG00000155438	NIFK	MKI67IP,Nopp34
FLI1	ENSG00000155666	KDM8	JMJD5
FLI1	ENSG00000155749	ALS2CR12	-
FLI1	ENSG00000156030	ELMSAN1	C14orf117,C14orf43,LSR68,MIDEAS,c14_5541
FLI1	ENSG00000156206	C15orf26	C15orf26
FLI1	ENSG00000156381	ANKRD9	-
FLI1	ENSG00000156515	HK1	HK,HK1-ta,HK1-tb,HK1-tc,HKD,HKI,HMSNR,HXK1,hexokinase
FLI1	ENSG00000156574	NODAL	HTX5
FLI1	ENSG00000156575	PRG3	MBP2,MBPH
FLI1	ENSG00000157045	NTAN1	PNAA,PNAD
FLI1	ENSG00000157379	DHRS1	SDR19C1
FLI1	ENSG00000157570	TSPAN18	TSPAN
FLI1	ENSG00000157637	SLC38A10	PP1744
FLI1	ENSG00000157933	SKI	SGS,SKV
FLI1	ENSG00000158545	ZC3H18	NHN1
FLI1	ENSG00000158555	GDPD5	GDE2,PP1665
FLI1	ENSG00000158615	PPP1R15B	CREP,MSSGM2
FLI1	ENSG00000158717	RNF166	-
FLI1	ENSG00000158769	F11R	CD321,JAM,JAM1,JAMA,JCAM,KAT,PAM-1
FLI1	ENSG00000158773	USF1	FCHL,FCHL1,HYPLIP1,MLTF,MLTFI,UEF,bHLHb11
FLI1	ENSG00000158850	B4GALT3	beta4Gal-T3
FLI1	ENSG00000159176	CSRP1	CRP,CRP1,CSRP,CYRP,D1S181E,HEL-141,HEL-S-286
FLI1	ENSG00000159403	C1R	EDSPD1
FLI1	ENSG00000159579	RSPRY1	SEMDFA
FLI1	ENSG00000159640	ACE	-
FLI1	ENSG00000159733	ZFYVE28	LST2,LYST2
FLI1	ENSG00000159842	ABR	MDB
FLI1	ENSG00000160050	CCDC28B	-
FLI1	ENSG00000160051	IQCC	-
FLI1	ENSG00000160055	TMEM234	AASL548,C1orf91,PRO1105,RP4-622L5,dJ622L5.7
FLI1	ENSG00000160111	CPAMD8	K-CAP,VIP
FLI1	ENSG00000160161	CILP2	CLIP-2
FLI1	ENSG00000160191	PDE9A	HSPDE9A2
FLI1	ENSG00000160193	WDR4	TRM82,TRMT82
FLI1	ENSG00000160194	NDUFV3	CI-10k,CI-9KD
FLI1	ENSG00000160199	PKNOX1	PREP1,pkonx1c
FLI1	ENSG00000160208	RRP1B	KIAA0179,NNP1L,Nnp1,PPP1R136,RRP1
FLI1	ENSG00000160209	PDXK	C21orf124,C21orf97,HEL-S-1a,PKH,PNK,PRED79
FLI1	ENSG00000160255	ITGB2	CD18,LAD,LCAMB,LFA-1,MAC-1,MF17,MFI7
FLI1	ENSG00000160256	FAM207A	C21orf70,PRED56
FLI1	ENSG00000160360	GPSM1	AGS3
FLI1	ENSG00000160408	ST6GALNAC6	SIAT7-F,SIAT7F,ST6GALNACVI
FLI1	ENSG00000160570	DEDD2	FLAME-3,FLAME3
FLI1	ENSG00000160683	CXCR5	BLR1,CD185,MDR15
FLI1	ENSG00000160712	IL6R	CD126,IL-6R-1,IL-6RA,IL6Q,IL6RA,IL6RQ,gp80
FLI1	ENSG00000160741	CRTC2	TORC-2,TORC2
FLI1	ENSG00000160789	LMNA	CDCD1,CDDC,CMD1A,CMT2B1,EMD2,FPL,FPLD,FPLD2,HGPS,IDC,LDP1,LFP,LGMD1B,LMN1,LMNC,LMNL1,MADA,PRO1
FLI1	ENSG00000160796	NBEAL2	BDPLT4,GPS
FLI1	ENSG00000160799	CCDC12	-
FLI1	ENSG00000160803	UBQLN4	A1U,A1Up,C1orf6,CIP75,UBIN
FLI1	ENSG00000160813	PPP1R35	C7orf47
FLI1	ENSG00000160877	NACC1	BEND8,BTBD14B,BTBD30,NAC-1,NAC1
FLI1	ENSG00000160886	LY6K	CT97,HSJ001348,URLC10,ly-6K
FLI1	ENSG00000160888	IER2	ETR101
FLI1	ENSG00000160951	PTGER1	EP1
FLI1	ENSG00000161091	MFSD12	C19orf28,PP3501
FLI1	ENSG00000161202	DVL3	DRS3
FLI1	ENSG00000161203	AP2M1	AP50,CLAPM1,mu2
FLI1	ENSG00000161204	ABCF3	EST201864
FLI1	ENSG00000161249	DMKN	UNQ729,ZD52F10
FLI1	ENSG00000161526	SAP30BP	HCNGP,HTRG,HTRP
FLI1	ENSG00000161618	ALDH16A1	-
FLI1	ENSG00000161791	FMNL3	FHOD3,FRL2,WBP-3,WBP3
FLI1	ENSG00000161835	GRASP	TAMALIN
FLI1	ENSG00000161955	TNFSF13	APRIL,CD256,TALL-2,TALL2,TNLG7B,TRDL-1,UNQ383/PRO715,ZTNF2
FLI1	ENSG00000161956	SENP3	-
FLI1	ENSG00000161960	EIF4A1	DDX2A,EIF-4A,EIF4A,eIF-4A-I,eIF4A-I
FLI1	ENSG00000162194	LBHD1	C11orf48
FLI1	ENSG00000162241	SLC25A45	-
FLI1	ENSG00000162244	RPL29	HIP,HUMRPL29,L29,RPL29P10,RPL29_3_370
FLI1	ENSG00000162390	ACOT11	BFIT,STARD14,THEA,THEM1
FLI1	ENSG00000162434	JAK1	JAK1A,JAK1B,JTK3
FLI1	ENSG00000162490	DRAXIN	AGPA3119,C1orf187,UNQ3119,neucrin
FLI1	ENSG00000162571	TTLL10	TTLL5
FLI1	ENSG00000162585	C1orf86	C1orf86,FP7162
FLI1	ENSG00000162757	C1orf74	URLC4
FLI1	ENSG00000163121	NEURL3	LINCR
FLI1	ENSG00000163162	RNF149	DNAPTP2
FLI1	ENSG00000163191	S100A11	HEL-S-43,MLN70,S100C
FLI1	ENSG00000163239	TDRD10	-
FLI1	ENSG00000163681	SLMAP	SLAP
FLI1	ENSG00000163701	IL17RE	-
FLI1	ENSG00000163702	IL17RC	CANDF9,IL17-RL,IL17RL
FLI1	ENSG00000163703	CRELD1	AVSD2,CIRRIN
FLI1	ENSG00000163704	PRRT3	-
FLI1	ENSG00000163874	ZC3H12A	hsa-mir-6732
FLI1	ENSG00000163875	MEAF6	C1orf149,CENP-28,EAF6,NY-SAR-91
FLI1	ENSG00000163964	PIGX	PIG-X
FLI1	ENSG00000163995	ABLIM2	-
FLI1	ENSG00000164050	PLXNB1	PLEXIN-B1,PLXN5,SEP
FLI1	ENSG00000164051	CCDC51	-
FLI1	ENSG00000164053	ATRIP	-
FLI1	ENSG00000164054	SHISA5	SCOTIN
FLI1	ENSG00000164385	C6orf195	C6orf195,bA145H9.2
FLI1	ENSG00000164535	DAGLB	DAGLBETA,KCCR13L
FLI1	ENSG00000164808	SPIDR	KIAA0146
FLI1	ENSG00000164818	HEATR2	CILD18,HEATR2
FLI1	ENSG00000164867	NOS3	ECNOS,eNOS
FLI1	ENSG00000164885	CDK5	LIS7,PSSALRE
FLI1	ENSG00000164889	SLC4A2	AE2,BND3L,EPB3L1,HKB3,NBND3
FLI1	ENSG00000164896	FASTK	FAST
FLI1	ENSG00000164897	TMUB1	C7orf21,DULP,SB144
FLI1	ENSG00000164916	FOXK1	FOXK1L
FLI1	ENSG00000165507	C10orf10	DEPP,FIG,Fseg
FLI1	ENSG00000165511	C10orf25	-
FLI1	ENSG00000165512	ZNF22	HKR-T1,KOX15,ZNF422,Zfp422
FLI1	ENSG00000165671	NSD1	ARA267,KMT3B,SOTOS,SOTOS1,STO
FLI1	ENSG00000165672	PRDX3	AOP-1,AOP1,HBC189,MER5,PRO1748,SP-22,prx-III
FLI1	ENSG00000165684	SNAPC4	PTFalpha,SNAP190
FLI1	ENSG00000165688	PMPCA	Alpha-MPP,INPP5E,P-55,SCAR2
FLI1	ENSG00000165689	SDCCAG3	NY-CO-3
FLI1	ENSG00000166170	BAG5	BAG-5
FLI1	ENSG00000166471	TMEM41B	-
FLI1	ENSG00000166482	MFAP4	-
FLI1	ENSG00000166484	MAPK7	BMK1,ERK4,ERK5,PRKM7
FLI1	ENSG00000166548	TK2	MTDPS2,MTTK,PEOB3,SCA31
FLI1	ENSG00000166578	IQCD	4933433C09Rik,CFAP84,DRC10
FLI1	ENSG00000166783	KIAA0430	hsa-mir-6506
FLI1	ENSG00000166924	NYAP1	C7orf51
FLI1	ENSG00000166925	TSC22D4	THG-1,THG1,TILZ2
FLI1	ENSG00000166949	SMAD3	HSPC193,HsT17436,JV15-2,LDS1C,LDS3,MADH3
FLI1	ENSG00000166965	RCCD1	-
FLI1	ENSG00000166997	CNPY4	PRAT4B
FLI1	ENSG00000167011	NAT16	C7orf52
FLI1	ENSG00000167100	SAMD14	-
FLI1	ENSG00000167110	GOLGA2	GM130
FLI1	ENSG00000167202	TBC1D2B	-
FLI1	ENSG00000167264	DUS2	DUS2L,SMM1,URLC8
FLI1	ENSG00000167302	ENTHD2	C17orf56,ENTHD2
FLI1	ENSG00000167468	GPX4	GPx-4,GSHPx-4,MCSP,PHGPx,SMDS,snGPx,snPHGPx
FLI1	ENSG00000167470	MIDN	-
FLI1	ENSG00000167483	FAM129C	BCNP1
FLI1	ENSG00000167491	GATAD2A	p66alpha
FLI1	ENSG00000167508	MVD	FP17780,MDDase,MPD,POROK7
FLI1	ENSG00000167513	CDT1	DUP,RIS2
FLI1	ENSG00000167515	TRAPPC2L	HSPC176
FLI1	ENSG00000167522	ANKRD11	ANCO-1,ANCO1,LZ16,T13
FLI1	ENSG00000167525	PROCA1	-
FLI1	ENSG00000167625	ZNF526	-
FLI1	ENSG00000167646	DNAAF3	C19orf51,CILD2,DAB1,PCD,PF22
FLI1	ENSG00000167656	LY6D	E48,Ly-6D
FLI1	ENSG00000167815	PRDX2	HEL-S-2a,NKEF-B,NKEFB,PRP,PRX2,PRXII,PTX1,TDPX1,TPX1,TSA
FLI1	ENSG00000167881	SRP68	-
FLI1	ENSG00000168026	TTC21A	hsa-mir-6822
FLI1	ENSG00000168140	VASN	SLITL2
FLI1	ENSG00000168209	DDIT4	Dig2,REDD-1,REDD1
FLI1	ENSG00000168334	XIRP1	CMYA1,Xin
FLI1	ENSG00000168350	DEGS2	C14orf66,DES2,FADS8
FLI1	ENSG00000168496	FEN1	FEN-1,MF1,RAD2
FLI1	ENSG00000168528	SERINC2	FKSG84,PRO0899,TDE2,TDE2L
FLI1	ENSG00000168575	SLC20A2	GLVR-2,GLVR2,IBGC1,IBGC3,MLVAR,PIT-2,PIT2,RAM1,Ram-1
FLI1	ENSG00000168701	TMEM208	HSPC171
FLI1	ENSG00000168734	PKIG	PKI-gamma
FLI1	ENSG00000168827	GFM1	COXPD1,EFG,EFG1,EFGM,EGF1,GFM,hEFG1
FLI1	ENSG00000168883	USP39	65K,CGI-21,HSPC332,SAD1,SNRNP65
FLI1	ENSG00000168887	C2orf68	HCRCN81
FLI1	ENSG00000168890	TMEM150A	TM6P1,TMEM150,TTN1
FLI1	ENSG00000168894	RNF181	HSPC238
FLI1	ENSG00000168899	VAMP5	-
FLI1	ENSG00000168906	MAT2A	MATA2,MATII,SAMS2
FLI1	ENSG00000169189	NSMCE1	NSE1
FLI1	ENSG00000169213	RAB3B	-
FLI1	ENSG00000169220	RGS14	-
FLI1	ENSG00000169223	LMAN2	C5orf8,GP36B,VIP36
FLI1	ENSG00000169228	RAB24	-
FLI1	ENSG00000169230	PRELID1	CGI-106,PRELI,PX19,SBBI12
FLI1	ENSG00000169641	LUZP1	LUZP
FLI1	ENSG00000169710	FASN	FAS,OA-519,SDR27X1
FLI1	ENSG00000169714	CNBP	CNBP1,DM2,PROMM,RNF163,ZCCHC22,ZNF9
FLI1	ENSG00000169718	DUS1L	DUS1,PP3111
FLI1	ENSG00000169871	TRIM56	RNF109
FLI1	ENSG00000169926	KLF13	BTEB3,FKLF2,NSLP1,RFLAT-1,RFLAT1
FLI1	ENSG00000170345	FOS	AP-1,C-FOS,p55
FLI1	ENSG00000170545	SMAGP	hSMAGP
FLI1	ENSG00000170873	MTSS1	MIM,MIMA,MIMB
FLI1	ENSG00000170919	TPT1-AS1	-
FLI1	ENSG00000170921	TANC2	ROLSA,rols
FLI1	ENSG00000171135	JAGN1	GL009,SCN6
FLI1	ENSG00000171136	RLN3	H3,RXN3,ZINS4,insl7
FLI1	ENSG00000171223	JUNB	AP-1
FLI1	ENSG00000171488	LRRC8C	AD158,FAD158
FLI1	ENSG00000171552	BCL2L1	BCL-XL/S,BCL2L,BCLX,Bcl-X,PPP1R52
FLI1	ENSG00000171604	CXXC5	CF5,HSPC195,RINF,WID
FLI1	ENSG00000171634	BPTF	FAC1,FALZ,NURF301
FLI1	ENSG00000171773	NXNL1	RDCVF,TXNL6
FLI1	ENSG00000171840	NINJ2	-
FLI1	ENSG00000171873	ADRA1D	ADRA1,ADRA1A,ADRA1R,ALPHA1,DAR,dJ779E11.2
FLI1	ENSG00000172250	SERHL	BK126B4.1,BK126B4.2,HS126B42,dJ222E13.1
FLI1	ENSG00000172500	FIBP	FGFIBP,FIBP-1,TROFAS
FLI1	ENSG00000172508	CARNS1	ATPGD1
FLI1	ENSG00000172531	PPP1CA	PP-1A,PP1A,PP1alpha,PPP1A
FLI1	ENSG00000172534	HCFC1	CFF,HCF,HCF-1,HCF1,HFC1,MRX3,PPP1R89,VCAF
FLI1	ENSG00000172543	CTSW	LYPN
FLI1	ENSG00000172613	RAD9A	RAD9
FLI1	ENSG00000172638	EFEMP2	ARCL1B,FBLN4,MBP1,UPH1
FLI1	ENSG00000172725	CORO1B	CORONIN-2
FLI1	ENSG00000172731	LRRC20	-
FLI1	ENSG00000172732	MUS81	SLX3
FLI1	ENSG00000172757	CFL1	CFL,HEL-S-15,cofilin
FLI1	ENSG00000172775	FAM192A	C16orf94,CDA018,CDA10,NIP30
FLI1	ENSG00000172794	RAB37	-
FLI1	ENSG00000172830	SSH3	SSH3L
FLI1	ENSG00000172889	EGFL7	NEU1,VE-STATIN,ZNEU1
FLI1	ENSG00000172932	ANKRD13D	-
FLI1	ENSG00000173020	ADRBK1	ADRBK1,BARK1,BETA-ARK1
FLI1	ENSG00000173065	FAM222B	C17orf63
FLI1	ENSG00000173120	KDM2A	CXXC8,FBL11,FBL7,FBXL11,JHDM1A,LILINA
FLI1	ENSG00000173137	ADCK5	-
FLI1	ENSG00000173214	KIAA1919	KIAA1919,NaGLT1
FLI1	ENSG00000173546	CSPG4	HMW-MAA,MCSP,MCSPG,MEL-CSPG,MSK16,NG2
FLI1	ENSG00000173548	SNX33	SH3PX3,SH3PXD3C,SNX30
FLI1	ENSG00000173726	TOMM20	MAS20,MOM19,TOM20
FLI1	ENSG00000173727	CMB9-22P13.1	-
FLI1	ENSG00000173762	CD7	GP40,LEU-9,TP41,Tp40
FLI1	ENSG00000173894	CBX2	CDCA6,M33,SRXY5
FLI1	ENSG00000173950	XXYLT1	C3orf21
FLI1	ENSG00000174004	NRROS	ELLP3030,GARPL1,LRRC33,UNQ3030
FLI1	ENSG00000174307	PHLDA3	TIH1
FLI1	ENSG00000174885	NLRP6	AVR,CLR11.4,NALP6,NAVR,NAVR/AVR,PAN3,PYPAF5
FLI1	ENSG00000174945	AMZ1	-
FLI1	ENSG00000175115	PACS1	MRD17,SHMS
FLI1	ENSG00000175229	GAL3ST3	GAL3ST-3,GAL3ST2
FLI1	ENSG00000175294	CATSPER1	CATSPER,SPGF7
FLI1	ENSG00000175309	PHYKPL	AGXT2L2,PHLU
FLI1	ENSG00000175315	CST6	-
FLI1	ENSG00000175334	BANF1	BAF,BCRP1,D14S1460,NGPS
FLI1	ENSG00000175376	EIF1AD	haponin
FLI1	ENSG00000175414	ARL10	ARL10A
FLI1	ENSG00000175416	CLTB	LCB
FLI1	ENSG00000175463	TBC1D10C	CARABIN,EPI64C
FLI1	ENSG00000175467	SART1	Ara1,HOMS1,SART1259,SNRNP110,Snu66
FLI1	ENSG00000175482	POLD4	POLDS,p12
FLI1	ENSG00000175489	LRRC25	MAPA
FLI1	ENSG00000175505	CLCF1	BSF-3,BSF3,CISS2,CLC,NNT-1,NNT1,NR6
FLI1	ENSG00000175550	DRAP1	NC2-alpha
FLI1	ENSG00000175573	C11orf68	BLES03,P5326
FLI1	ENSG00000175592	FOSL1	FRA,FRA1,fra-1
FLI1	ENSG00000175602	CCDC85B	DIPA
FLI1	ENSG00000175634	RPS6KB2	KLS,P70-beta,P70-beta-1,P70-beta-2,S6K-beta2,S6K2,SRK,STK14B,p70(S6K)-beta,p70S6Kb
FLI1	ENSG00000175691	ZNF77	pT1
FLI1	ENSG00000175832	ETV4	E1A-F,E1AF,PEA3,PEAS3
FLI1	ENSG00000175938	ORAI3	TMEM142C
FLI1	ENSG00000176105	YES1	HsT441,P61-YES,Yes,c-yes
FLI1	ENSG00000176155	CCDC57	-
FLI1	ENSG00000176209	SMIM19	C8orf40
FLI1	ENSG00000176472	ZNF575	-
FLI1	ENSG00000176531	PHLDB3	-
FLI1	ENSG00000176809	LRRC37A3	LRRC37,LRRC37A
FLI1	ENSG00000176903	PNMA1	MA1
FLI1	ENSG00000177051	FBXO46	20D7-FC4,FBXO34L,Fbx46
FLI1	ENSG00000177202	SPACA4	SAMP14
FLI1	ENSG00000177303	CASKIN2	ANKS5B
FLI1	ENSG00000177406	RP11-218M22.1	-
FLI1	ENSG00000177464	GPR4	-
FLI1	ENSG00000177553	RP11-56N19.5	-
FLI1	ENSG00000177606	JUN	AP-1,AP1,c-Jun
FLI1	ENSG00000177674	AGTRAP	ATRAP
FLI1	ENSG00000177728	KIAA0195	hsa-mir-6785
FLI1	ENSG00000177854	TMEM187	CXorf12,DXS9878E,ITBA1
FLI1	ENSG00000177954	RPS27	MPS-1,MPS1,S27
FLI1	ENSG00000177971	IMP3	BRMS2,C15orf12,MRPS4
FLI1	ENSG00000178093	TSSK6	CT72,FKSG82,SSTK,TSSK4
FLI1	ENSG00000178761	FAM219B	C15orf17
FLI1	ENSG00000178802	MPI	CDG1B,PMI,PMI1
FLI1	ENSG00000179058	C9orf50	-
FLI1	ENSG00000179134	SAMD4B	SMGB,Smaug2
FLI1	ENSG00000179388	EGR3	EGR-3,PILOT
FLI1	ENSG00000179532	DNHD1	C11orf47,CCDC35,DHCD1,DNHD1L
FLI1	ENSG00000179546	HTR1D	5-HT1D,HT1DA,HTR1DA,HTRL,RDC4
FLI1	ENSG00000179564	LSMEM2	C3orf45
FLI1	ENSG00000179604	CDC42EP4	BORG4,CEP4,KAIA1777
FLI1	ENSG00000179715	PCED1B	FAM113B
FLI1	ENSG00000179750	APOBEC3B	A3B,APOBEC1L,ARCD3,ARP4,DJ742C19.2,PHRBNL,bK150C2.2
FLI1	ENSG00000179889	PDXDC1	LP8165
FLI1	ENSG00000179902	C1orf194	-
FLI1	ENSG00000180089	TMEM86B	-
FLI1	ENSG00000180155	LYNX1	SLURP2
FLI1	ENSG00000180432	CYP8B1	CP8B,CYP12
FLI1	ENSG00000180448	HMHA1	HA-1,HLA-HA1,HMHA1
FLI1	ENSG00000180720	CHRM4	HM4,M4R
FLI1	ENSG00000180891	CUEDC1	-
FLI1	ENSG00000180929	GPR62	GPCR8,KPG_005
FLI1	ENSG00000181035	SLC25A42	-
FLI1	ENSG00000181222	POLR2A	POLR2,POLRA,RPB1,RPBh1,RPO2,RPOL2,RpIILS,hRPB220,hsRPB1
FLI1	ENSG00000181610	MRPS23	CGI-138,HSPC329,MRP-S23
FLI1	ENSG00000181638	ZFP41	-
FLI1	ENSG00000181652	ATG9B	APG9L2,NOS3AS,SONE
FLI1	ENSG00000181789	COPG1	COPG
FLI1	ENSG00000182095	TNRC18	CAGL79,TNRC18A
FLI1	ENSG00000182173	TSEN54	PCH2A,PCH4,PCH5,SEN54L,sen54
FLI1	ENSG00000182179	UBA7	mir-5193
FLI1	ENSG00000182272	B4GALNT4	-
FLI1	ENSG00000182325	FBXL6	FBL6,FBL6A,PP14630
FLI1	ENSG00000182326	C1S	EDSPD2
FLI1	ENSG00000182446	NPLOC4	NPL4
FLI1	ENSG00000182473	EXOC7	2-5-3p,EX070,EXO70,EXOC1,Exo70p,YJL085W
FLI1	ENSG00000182481	KPNA2	IPOA1,QIP2,RCH1,SRP1-alpha,SRP1alpha
FLI1	ENSG00000182511	FES	FPS
FLI1	ENSG00000182584	ACTL10	C20orf134,dJ63M2.2
FLI1	ENSG00000182612	TSPAN10	OCSP
FLI1	ENSG00000182687	GALR2	GAL2-R,GALNR2,GALR-2
FLI1	ENSG00000182704	TSKU	E2IG4,LRRC54,TSK
FLI1	ENSG00000182831	C16orf72	PRO0149
FLI1	ENSG00000182866	LCK	IMD22,LSK,YT16,p56lck,pp58lck
FLI1	ENSG00000182873	RP11-181G12.2	-
FLI1	ENSG00000182950	ODF3L1	-
FLI1	ENSG00000183048	SLC25A10	DIC
FLI1	ENSG00000183153	GJD3	CX31.9,Cx30.2,GJA11,GJC1
FLI1	ENSG00000183154	RP11-863K10.7	-
FLI1	ENSG00000183250	LINC01547	C21orf67,C21orf69,PRED54
FLI1	ENSG00000183255	PTTG1IP	C21orf1,C21orf3,PBF
FLI1	ENSG00000183260	ABHD16B	C20orf135,dJ591C20.1
FLI1	ENSG00000183283	DAZAP2	PRTB
FLI1	ENSG00000183317	EPHA10	-
FLI1	ENSG00000183386	FHL3	SLIM2
FLI1	ENSG00000183431	SF3A3	PRP9,PRPF9,SAP61,SF3a60
FLI1	ENSG00000183520	UTP11L	CGI-94,CGI94,UTP11L
FLI1	ENSG00000183605	SFXN4	BCRM1,COXPD18
FLI1	ENSG00000183615	FAM167B	C1orf90
FLI1	ENSG00000183763	TRAIP	RNF206,SCKL9,TRIP
FLI1	ENSG00000183779	ZNF703	NLZ1,ZEPPO1,ZNF503L,ZPO1
FLI1	ENSG00000183785	TUBA8	TUBAL2
FLI1	ENSG00000184056	VPS33B	-
FLI1	ENSG00000184271	POU6F1	BRN5,MPOU,TCFB1
FLI1	ENSG00000184381	PLA2G6	CaI-PLA2,GVI,INAD1,IPLA2-VIA,NBIA2,NBIA2A,NBIA2B,PARK14,PLA2,PNPLA9,iPLA2,iPLA2beta
FLI1	ENSG00000184414	RP11-44M6.3	-
FLI1	ENSG00000184428	TOP1MT	-
FLI1	ENSG00000184508	HDDC3	(ppGpp)ase,MESH1
FLI1	ENSG00000184557	SOCS3	ATOD4,CIS3,Cish3,SOCS-3,SSI-3,SSI3
FLI1	ENSG00000184640	SEPT9	AF17q25,MSF,MSF1,NAPB,PNUTL4,SINT1,SeptD1
FLI1	ENSG00000184922	FMNL1	C17orf1,C17orf1B,FHOD4,FMNL,KW-13
FLI1	ENSG00000185000	DGAT1	hsa-mir-6848
FLI1	ENSG00000185022	MAFF	U-MAF,hMafF
FLI1	ENSG00000185031	SLC2A3P2	-
FLI1	ENSG00000185085	INTS5	INT5,KIAA1698
FLI1	ENSG00000185090	MANEAL	-
FLI1	ENSG00000185122	HSF1	HSTF1
FLI1	ENSG00000185168	LINC00482	-
FLI1	ENSG00000185201	IFITM2	1-8D,DSPA2c
FLI1	ENSG00000185298	CCDC137	RaRF
FLI1	ENSG00000185332	TMEM105	-
FLI1	ENSG00000185359	HGS	HRS
FLI1	ENSG00000185379	RAD51D	BROVCA4,R51H3,RAD51L3,TRAD
FLI1	ENSG00000185386	MAPK11	P38B,P38BETA2,PRKM11,SAPK2,SAPK2B,p38-2,p38Beta
FLI1	ENSG00000185527	PDE6G	PDEG,RP57
FLI1	ENSG00000185668	POU3F1	OCT6,OTF6,SCIP
FLI1	ENSG00000185669	SNAI3	SMUC,SNAIL3,ZNF293,Zfp293
FLI1	ENSG00000185730	ZNF696	-
FLI1	ENSG00000185803	SLC52A2	BVVLS2,D15Ertd747e,GPCR41,GPR172A,PAR1,RFT3,RFVT2,hRFT3
FLI1	ENSG00000185885	IFITM1	9-27,CD225,DSPA2a,IFI17,LEU13
FLI1	ENSG00000185955	C7orf61	-
FLI1	ENSG00000185989	RASA3	GAP1IP4BP,GAPIII
FLI1	ENSG00000186010	NDUFA13	B16.6,CDA016,CGI-39,GRIM-19,GRIM19
FLI1	ENSG00000186074	CD300LF	CD300f,CLM-1,CLM1,IREM-1,IREM1,IgSF13,LMIR3,NKIR
FLI1	ENSG00000186174	BCL9L	BCL9-2,DLNB11
FLI1	ENSG00000186635	ARAP1	CENTD2
FLI1	ENSG00000186642	PDE2A	CGS-PDE,PDE2A1,PED2A4,cGSPDE
FLI1	ENSG00000186652	PRG2	BMPG,MBP,MBP1,proMBP
FLI1	ENSG00000186665	C17orf58	-
FLI1	ENSG00000186792	HYAL3	HYAL-3,LUCA-3,LUCA3
FLI1	ENSG00000186815	TPCN1	TPC1
FLI1	ENSG00000186891	TNFRSF18	AITR,CD357,GITR,GITR-D
FLI1	ENSG00000186907	RTN4RL2	NGRH1,NgR2
FLI1	ENSG00000186919	ZACN	L2,LGICZ,LGICZ1,ZAC,ZAC1
FLI1	ENSG00000187010	RHD	CD240D,DIIIc,RH,RH30,RHCED,RHDVA(TT),RHDel,RHPII,RHXIII,Rh4,RhDCw,RhII,RhK562-II,RhPI
FLI1	ENSG00000187187	ZNF546	ZNF49
FLI1	ENSG00000187239	FNBP1	FBP17
FLI1	ENSG00000187514	PTMA	MIR1244,MIRN1244,hsa-mir-1244,hsa-mir-1244-1
FLI1	ENSG00000187556	NANOS3	NANOS1L,NOS3,ZC2HC12C
FLI1	ENSG00000187609	EXD3	mut-7
FLI1	ENSG00000187764	SEMA4D	C9orf164,CD100,M-sema-G,SEMAJ,coll-4
FLI1	ENSG00000187775	DNAH17	DNAHL1,DNEL2
FLI1	ENSG00000187796	CARD9	CANDF2,hCARD9
FLI1	ENSG00000188130	MAPK12	ERK-6,ERK3,ERK6,MAPK 12,P38GAMMA,PRKM12,SAPK-3,SAPK3
FLI1	ENSG00000188186	LAMTOR4	C7orf59
FLI1	ENSG00000188338	SLC38A3	G17,NAT1,SN1,SNAT3
FLI1	ENSG00000188365	AC092171.2	-
FLI1	ENSG00000188508	KRTDAP	KDAP,UNQ467
FLI1	ENSG00000188522	FAM83G	PAWS1
FLI1	ENSG00000188523	C9orf171	C9orf171
FLI1	ENSG00000188529	SRSF10	FUSIP1,FUSIP2,NSSR,PPP1R149,SFRS13,SFRS13A,SRp38,SRrp40,TASR,TASR1,TASR2
FLI1	ENSG00000188549	C15orf52	-
FLI1	ENSG00000188822	CNR2	CB-2,CB2,CX5
FLI1	ENSG00000189046	ALKBH2	ABH2
FLI1	ENSG00000189067	LITAF	PIG7,SIMPLE,TP53I7
FLI1	ENSG00000189266	PNRC2	-
FLI1	ENSG00000189306	RRP7A	BK126B4.3,CGI-96
FLI1	ENSG00000196155	PLEKHG4	ARHGEF44,PRTPHN1,SCA4
FLI1	ENSG00000196235	SUPT5H	SPT5,SPT5H,Tat-CT1
FLI1	ENSG00000196449	YRDC	DRIP3,IRIP,SUA5
FLI1	ENSG00000196497	IPO4	Imp4
FLI1	ENSG00000196498	NCOR2	CTG26,N-CoR2,SMAP270,SMRT,SMRTE,SMRTE-tau,TNRC14,TRAC,TRAC-1,TRAC1
FLI1	ENSG00000196547	MAN2A2	MANA2X
FLI1	ENSG00000196576	PLXNB2	MM1,Nbla00445,PLEXB2,dJ402G11.3
FLI1	ENSG00000196663	TECPR2	KIAA0329,SPG49
FLI1	ENSG00000196730	DAPK1	DAPK
FLI1	ENSG00000196839	ADA	-
FLI1	ENSG00000196843	ARID5A	MRF-1,MRF1,RP11-363D14
FLI1	ENSG00000196943	NOP9	C14orf21
FLI1	ENSG00000197043	ANXA6	ANX6,CBP68
FLI1	ENSG00000197093	GAL3ST4	GAL3ST-4
FLI1	ENSG00000197102	DYNC1H1	CMT2O,DHC1,DHC1a,DNCH1,DNCL,DNECL,DYHC,Dnchc1,HL-3,SMALED1,p22
FLI1	ENSG00000197114	ZGPAT	-
FLI1	ENSG00000197150	ABCB8	EST328128,M-ABC1,MABC1
FLI1	ENSG00000197353	LYPD2	LYPDC2,UNQ430
FLI1	ENSG00000197405	C5AR1	C5A,C5AR,C5R1,CD88
FLI1	ENSG00000197442	MAP3K5	ASK1,MAPKKK5,MEKK5
FLI1	ENSG00000197451	HNRNPAB	ABBP1,HNRPAB
FLI1	ENSG00000197457	STMN3	SCLIP
FLI1	ENSG00000197724	PHF2	CENP-35,GRC5,JHDM1E,KDM7C
FLI1	ENSG00000197747	S100A10	42C,ANX2L,ANX2LG,CAL1L,CLP11,Ca[1],GP11,P11,p10
FLI1	ENSG00000197780	TAF13	TAF(II)18,TAF2K,TAFII-18,TAFII18
FLI1	ENSG00000197892	KIF13B	GAKIN
FLI1	ENSG00000197912	SPG7	CAR,CMAR,PGN,SPG5C
FLI1	ENSG00000197948	FCHSD1	NWK2
FLI1	ENSG00000197982	C1orf122	ALAESM
FLI1	ENSG00000198113	TOR4A	C9orf167
FLI1	ENSG00000198265	HELZ	DHRC,DRHC,HUMORF5
FLI1	ENSG00000198324	FAM109A	IPIP27A,SES1
FLI1	ENSG00000198356	ASNA1	ARSA-I,ARSA1,ASNA-I,GET3,TRC40
FLI1	ENSG00000198435	NRARP	-
FLI1	ENSG00000198563	DDX39B	BAT1,D6S81E,UAP56
FLI1	ENSG00000198646	NCOA6	AIB3,ASC2,NRC,PRIP,RAP250,TRBP
FLI1	ENSG00000198663	C6orf89	BRAP
FLI1	ENSG00000198792	TMEM184B	C22orf5,FM08,HS5O6A,HSPC256
FLI1	ENSG00000198837	DENND4B	KIAA0476
FLI1	ENSG00000198841	KTI12	SBBI81,TOT4
FLI1	ENSG00000198873	GRK5	GPRK5
FLI1	ENSG00000198885	ITPRIPL1	KIAA1754L
FLI1	ENSG00000198901	PRC1	ASE1
FLI1	ENSG00000198910	L1CAM	CAML1,CD171,HSAS,HSAS1,MASA,MIC5,N-CAM-L1,N-CAML1,NCAM-L1,S10,SPG1
FLI1	ENSG00000198931	APRT	AMP,APRTD
FLI1	ENSG00000198976	MIR429	MIRN429,hsa-mir-429,mir-429
FLI1	ENSG00000199036	MIR219A1	MIR219-1,MIRN219-1,MRI219-1,hsa-mir-219a-1,mir-219,mir-219a-1
FLI1	ENSG00000199066	MIR330	-
FLI1	ENSG00000199090	MIR326	MIRN326,hsa-mir-326,mir-326
FLI1	ENSG00000199187	MIR365B	-
FLI1	ENSG00000199477	SNORA31	ACA31,SNORA31A
FLI1	ENSG00000199631	SNORD33	RNU33,U33
FLI1	ENSG00000199643	RNU4-90P	-
FLI1	ENSG00000199697	RNU6-446P	-
FLI1	ENSG00000199804	RNA5SP383	-
FLI1	ENSG00000199936	Y_RNA	-
FLI1	ENSG00000200142	Y_RNA	-
FLI1	ENSG00000200259	SNORD35A	RNU35,RNU35A,U35
FLI1	ENSG00000200261	Y_RNA	-
FLI1	ENSG00000200345	RNU6-485P	-
FLI1	ENSG00000200530	SNORD35B	RNU35B,U35B
FLI1	ENSG00000200619	RNA5SP447	-
FLI1	ENSG00000200756	RNU6-236P	-
FLI1	ENSG00000200759	RNU6-884P	-
FLI1	ENSG00000200959	SNORA74A	RNU19,U19
FLI1	ENSG00000201151	SNORD56	-
FLI1	ENSG00000201184	RNU4-68P	-
FLI1	ENSG00000201208	Y_RNA	-
FLI1	ENSG00000201273	RNU6-776P	-
FLI1	ENSG00000201489	Y_RNA	-
FLI1	ENSG00000201555	Y_RNA	-
FLI1	ENSG00000201675	SNORD32A	RNU32,U32,U32A
FLI1	ENSG00000201684	RN7SKP239	-
FLI1	ENSG00000201754	SNORD52	RNU52,U52
FLI1	ENSG00000201770	RNU6-384P	-
FLI1	ENSG00000201785	SNORD117	U83
FLI1	ENSG00000201821	RNU4-9P	-
FLI1	ENSG00000201823	SNORD48	RNU48,U48
FLI1	ENSG00000201919	RNU6-1022P	-
FLI1	ENSG00000201945	SNORA70	-
FLI1	ENSG00000202058	RN7SKP80	-
FLI1	ENSG00000202089	RNU6-1306P	-
FLI1	ENSG00000202351	RN7SKP204	-
FLI1	ENSG00000202360	RN7SKP249	-
FLI1	ENSG00000202441	RNY4P10	-
FLI1	ENSG00000202503	SNORD34	RNU34,U34
FLI1	ENSG00000202512	RN7SKP230	-
FLI1	ENSG00000202522	Y_RNA	-
FLI1	ENSG00000203392	CTD-2026K11.6	-
FLI1	ENSG00000203896	LIME1	LIME,dJ583P15.4
FLI1	ENSG00000204054	LINC00963	-
FLI1	ENSG00000204160	ZDHHC18	DHHC-18,DHHC18
FLI1	ENSG00000204227	RING1	RING1A,RNF1
FLI1	ENSG00000204228	HSD17B8	D6S2245E,FABG,FABGL,H2-KE6,HKE6,KE6,RING2,SDR30C1,dJ1033B10.9
FLI1	ENSG00000204231	RXRB	DAUDI6,H-2RIIBP,NR2B2,RCoR-1
FLI1	ENSG00000204237	OXLD1	C17orf90
FLI1	ENSG00000204248	COL11A2	DFNA13,DFNB53,FBCG2,HKE5,PARP,STL3
FLI1	ENSG00000204277	RP11-219G17.4	-
FLI1	ENSG00000204301	NOTCH4	INT3
FLI1	ENSG00000204304	PBX2	G17,HOX12,PBX2MHC
FLI1	ENSG00000204305	AGER	RAGE,SCARJ1
FLI1	ENSG00000204308	RNF5	RING5,RMA1
FLI1	ENSG00000204310	AGPAT1	hsa-mir-6721,mir-6721
FLI1	ENSG00000204314	PRRT1	-
FLI1	ENSG00000204323	SMIM5	C17orf109,PP12104
FLI1	ENSG00000204387	C6orf48	D6S57,G8
FLI1	ENSG00000204388	HSPA1B	HSP70-1B,HSP70-2,HSP70.2
FLI1	ENSG00000204389	HSPA1A	HEL-S-103,HSP70-1,HSP70-1A,HSP70.1,HSP70I,HSP72,HSPA1
FLI1	ENSG00000204390	HSPA1L	HSP70-1L,HSP70-HOM,HSP70T,hum70t
FLI1	ENSG00000204392	LSM2	C6orf28,G7B,YBL026W,snRNP
FLI1	ENSG00000204394	VARS	G7A,VARS1,VARS2
FLI1	ENSG00000204396	VWA7	C6orf27,G7c,NG37
FLI1	ENSG00000204410	MSH5	G7,MUTSH5,NG23
FLI1	ENSG00000204475	NCR3	1C7,CD337,LY117,MALS,NKp30
FLI1	ENSG00000204482	LST1	B144,D6S49E,LST-1
FLI1	ENSG00000204498	NFKBIL1	IKBL,LST1,NFKBIL
FLI1	ENSG00000204511	MCCD1	-
FLI1	ENSG00000204842	ATXN2	ATX2,SCA2,TNRC13
FLI1	ENSG00000204922	UQCC3	C11orf83,CCDS41658.1,MC3DN9,UNQ655
FLI1	ENSG00000205231	TTLL10-AS1	-
FLI1	ENSG00000205250	E2F4	E2F-4
FLI1	ENSG00000205307	SAP25	-
FLI1	ENSG00000205339	IPO7	Imp7,RANBP7
FLI1	ENSG00000205593	DENND6B	AFI1B,FAM116B
FLI1	ENSG00000205885	C1RL-AS1	MATL2963
FLI1	ENSG00000206113	RP11-503N18.1	-
FLI1	ENSG00000206597	SNORA57	U99
FLI1	ENSG00000206600	RNU6-25P	-
FLI1	ENSG00000206636	Y_RNA	-
FLI1	ENSG00000206709	RNU6-1080P	-
FLI1	ENSG00000206741	Y_RNA	-
FLI1	ENSG00000206875	RNU6-761P	-
FLI1	ENSG00000206935	RNU6-514P	-
FLI1	ENSG00000206941	SNORD15A	RNU15A,SNORNA,U15A
FLI1	ENSG00000206992	RNU6-574P	-
FLI1	ENSG00000207005	RNU1-2	RNU1C1,RNU1C2,U1C1,U1C21
FLI1	ENSG00000207166	SNORA68	RNU68,SNORA68A,U68
FLI1	ENSG00000207181	SNORA14B	ACA14b
FLI1	ENSG00000207207	Y_RNA	-
FLI1	ENSG00000207222	RNU6-456P	-
FLI1	ENSG00000207237	RNU6-110P	-
FLI1	ENSG00000207302	Y_RNA	-
FLI1	ENSG00000207310	RNU6-1127P	-
FLI1	ENSG00000207382	Y_RNA	-
FLI1	ENSG00000207410	SNORA8	-
FLI1	ENSG00000207420	Y_RNA	-
FLI1	ENSG00000207581	MIR199B	MIRN199B,mir-199b
FLI1	ENSG00000207585	MIR181D	MIRN181D,mir-181d
FLI1	ENSG00000207601	MIR611	-
FLI1	ENSG00000207607	MIR200A	MIRN200A,mir-200a
FLI1	ENSG00000207613	MIR181C	MIRN181C,mir-181c
FLI1	ENSG00000207614	MIR193A	MIRN193,MIRN193A,mir-193a
FLI1	ENSG00000207708	MIR141	MIRN141,mir-141
FLI1	ENSG00000207713	MIR200C	MIRN200C,mir-200c
FLI1	ENSG00000207730	MIR200B	MIRN200B,mir-200b
FLI1	ENSG00000207773	MIR642A	MIR642,MIRN642,hsa-mir-642,hsa-mir-642a,mir-642a
FLI1	ENSG00000207782	MIR150	MIRN150,miRNA150,mir-150
FLI1	ENSG00000207808	MIR27A	MIR27,MIRN27A,mir-27a
FLI1	ENSG00000207821	MIR640	MIRN640,hsa-mir-640
FLI1	ENSG00000207948	MIR328	MIRN328,hsa-mir-328,mir-328
FLI1	ENSG00000207972	MIR638	MIRN638,hsa-mir-638
FLI1	ENSG00000207980	MIR23A	MIRN23A,hsa-mir-23a,miRNA23A,mir-23a
FLI1	ENSG00000209582	SNORA48	ACA48,SNORA48A
FLI1	ENSG00000211575	MIR760	MIRN760,hsa-mir-760,mir-760
FLI1	ENSG00000211591	MIR762	hsa-mir-762
FLI1	ENSG00000212034	AC084262.1	-
FLI1	ENSG00000212138	RNA5SP372	-
FLI1	ENSG00000212327	RNU6-882P	-
FLI1	ENSG00000212330	RNU6-244P	-
FLI1	ENSG00000212541	RNU6-510P	-
FLI1	ENSG00000212916	MAP10	KIAA1383,MTR120
FLI1	ENSG00000213180	RPL36AP48	-
FLI1	ENSG00000213199	ASIC3	ACCN3,DRASIC,SLNAC1,TNaC1
FLI1	ENSG00000213221	DNLZ	C9orf151,HEP,HEP1,TIMM15,ZIM17,bA413M3.2
FLI1	ENSG00000213239	NPM1P32	-
FLI1	ENSG00000213246	SUPT4H1	SPT4,SPT4H,SUPT4H,Supt4a
FLI1	ENSG00000213253	CTC-250I14.1	-
FLI1	ENSG00000213339	QTRT1	FP3235,TGT,TGUT
FLI1	ENSG00000213347	MXD3	BHLHC13,MAD3,MYX
FLI1	ENSG00000213386	RP11-779O18.2	-
FLI1	ENSG00000213402	PTPRCAP	CD45-AP,LPAP
FLI1	ENSG00000213420	GPC2	-
FLI1	ENSG00000213578	CPLX3	CPX-III,CPXIII,Nbla11589
FLI1	ENSG00000213585	VDAC1	PORIN,VDAC-1
FLI1	ENSG00000213600	XXcos-LUCA16.1	-
FLI1	ENSG00000213638	ADAT3	FWP005,MRT36,MST121,MSTP121,S863-5,TAD3
FLI1	ENSG00000213654	GPSM3	AGS4,C6orf9,G18,G18.1a,G18.1b,G18.2,NG1
FLI1	ENSG00000213689	TREX1	-
FLI1	ENSG00000213707	HMGB1P10	-
FLI1	ENSG00000213760	ATP6V1G2	ATP6G,ATP6G2,NG38,VMA10
FLI1	ENSG00000213889	PPM1N	-
FLI1	ENSG00000213903	LTB4R	BLT1,BLTR,CMKRL1,GPR16,LTB4R1,LTBR1,P2RY7,P2Y7
FLI1	ENSG00000213906	LTB4R2	BLT2,BLTR2,JULF2,KPG_004,LTB4-R 2,LTB4-R2,NOP9
FLI1	ENSG00000213920	MDP1	FN6PASE,MDP-1
FLI1	ENSG00000213928	IRF9	IRF-9,ISGF3,ISGF3G,p48
FLI1	ENSG00000213942	RP1-102E24.1	-
FLI1	ENSG00000214087	ARL16	-
FLI1	ENSG00000214141	ACTN4P2	-
FLI1	ENSG00000214142	RPL7P60	-
FLI1	ENSG00000214146	RP11-699L21.1	-
FLI1	ENSG00000214174	AMZ2P1	-
FLI1	ENSG00000214176	PLEKHM1P	-
FLI1	ENSG00000214305	Metazoa_SRP	-
FLI1	ENSG00000214309	MBLAC1	-
FLI1	ENSG00000214360	EFCAB9	-
FLI1	ENSG00000214530	STARD10	CGI-52,NY-CO-28,PCTP2,SDCCAG28
FLI1	ENSG00000214706	IFRD2	IFNRP,SKMc15,SM15
FLI1	ENSG00000214756	METTL12	U99HG
FLI1	ENSG00000215021	PHB2	BAP,BCAP37,Bap37,PNAS-141,REA,hBAP,p22
FLI1	ENSG00000215034	DSTNP4	-
FLI1	ENSG00000215039	CD27-AS1	-
FLI1	ENSG00000215045	GRID2IP	DELPHILIN
FLI1	ENSG00000215193	PEX26	PBD7A,PBD7B,PEX26M1T,Pex26pM1T
FLI1	ENSG00000215717	TMEM167B	AD-020,C1orf119
FLI1	ENSG00000215769	MIR6080	-
FLI1	ENSG00000215790	SLC35E2	-
FLI1	ENSG00000215845	TSTD1	KAT
FLI1	ENSG00000215910	C1orf167	-
FLI1	ENSG00000215912	TTC34	-
FLI1	ENSG00000216181	AL391056.1	-
FLI1	ENSG00000217555	CKLF	C32,CKLF1,CKLF2,CKLF3,CKLF4,HSPC224,UCK-1
FLI1	ENSG00000217707	SERPINB8P1	-
FLI1	ENSG00000218018	RP4-800J21.3	-
FLI1	ENSG00000218510	LINC00339	HSPC157,NCRNA00339
FLI1	ENSG00000219073	CELA3B	CBPP,ELA3B
FLI1	ENSG00000219133	RP11-203F10.6	-
FLI1	ENSG00000219797	PPIAP9	-
FLI1	ENSG00000219928	RP11-40C6.2	-
FLI1	ENSG00000220472	RP11-69L16.5	-
FLI1	ENSG00000220785	MTMR9LP	-
FLI1	ENSG00000221038	RNU6ATAC7P	-
FLI1	ENSG00000221233	AC007842.1	-
FLI1	ENSG00000221265	MIR1255A	MIRN1255A,hsa-mir-1255a
FLI1	ENSG00000221297	AL590708.1	-
FLI1	ENSG00000221464	MIR1271	MIRN1271,hsa-mir-1271
FLI1	ENSG00000221476	MIR1827	MIRN1827,hsa-mir-1827
FLI1	ENSG00000221540	MIR1180	MIRN1180,hsa-mir-1180,mir-1180
FLI1	ENSG00000221760	MIR548J	MIRN548J,hsa-mir-548j
FLI1	ENSG00000221774	AC016821.1	-
FLI1	ENSG00000221988	PPT2	C6orf8,G14,PPT-2
FLI1	ENSG00000222046	DCDC2B	-
FLI1	ENSG00000222326	MIR1908	-
FLI1	ENSG00000222421	Y_RNA	-
FLI1	ENSG00000222455	RNA5SP296	-
FLI1	ENSG00000222611	AL355388.1	-
FLI1	ENSG00000222805	AC010319.1	-
FLI1	ENSG00000222881	Y_RNA	-
FLI1	ENSG00000222998	RN7SKP259	-
FLI1	ENSG00000223244	MIR1909	-
FLI1	ENSG00000223390	RP11-91A18.4	-
FLI1	ENSG00000223538	RP11-216P16.6	-
FLI1	ENSG00000223624	RP1-125I3.4	-
FLI1	ENSG00000223823	LINC01342	-
FLI1	ENSG00000223946	RP11-533O20.2	-
FLI1	ENSG00000224066	RP4-622L5.7	-
FLI1	ENSG00000224086	LL22NC03-86G7.1	-
FLI1	ENSG00000224100	AP001630.5	-
FLI1	ENSG00000224129	DPPA2P2	-
FLI1	ENSG00000224184	AC096559.1	-
FLI1	ENSG00000224403	DPPA2P3	-
FLI1	ENSG00000224441	AC068831.3	-
FLI1	ENSG00000224543	SNRPGP15	-
FLI1	ENSG00000224592	RP5-884C9.2	-
FLI1	ENSG00000224596	ZMIZ1-AS1	-
FLI1	ENSG00000224725	CEP57L1P1	-
FLI1	ENSG00000224729	PCOLCE-AS1	-
FLI1	ENSG00000224812	TMEM72-AS1	-
FLI1	ENSG00000224818	RP11-134G8.10	-
FLI1	ENSG00000224846	RP1-90J20.8	-
FLI1	ENSG00000224877	C17orf89	C17orf89
FLI1	ENSG00000224906	RP1-102E24.9	-
FLI1	ENSG00000225005	RP11-483G21.3	-
FLI1	ENSG00000225032	RP11-228B15.4	-
FLI1	ENSG00000225056	RP11-218C14.5	-
FLI1	ENSG00000225225	ARL2BPP10	-
FLI1	ENSG00000225335	XXbac-B476C20.9	-
FLI1	ENSG00000225460	RP13-93L13.1	-
FLI1	ENSG00000225499	RPL15P4	-
FLI1	ENSG00000225513	RP11-165N19.2	-
FLI1	ENSG00000225796	MTND4P23	-
FLI1	ENSG00000225807	RP11-44M6.1	-
FLI1	ENSG00000226330	RP11-739N20.2	-
FLI1	ENSG00000226355	RP11-65J3.2	-
FLI1	ENSG00000226380	MIR29B1	MIRN29,MIRN29A,hsa-mir-29,hsa-mir-29a,miRNA29A,mir-29a
FLI1	ENSG00000226746	SMCR5	NCRNA00034
FLI1	ENSG00000226797	AC015923.1	-
FLI1	ENSG00000226891	LINC01359	-
FLI1	ENSG00000226917	LINC01276	-
FLI1	ENSG00000226979	LTA	LT,TNFB,TNFSF1,TNLG1E
FLI1	ENSG00000227039	ITGB2-AS1	-
FLI1	ENSG00000227078	AC004448.2	-
FLI1	ENSG00000227348	MTND5P25	-
FLI1	ENSG00000227355	RP11-162D16.2	-
FLI1	ENSG00000227416	RP11-109P14.2	-
FLI1	ENSG00000227453	HNRNPA1P63	-
FLI1	ENSG00000227484	XX-C283C717.1	-
FLI1	ENSG00000227500	SCAMP4	SCAMP-4
FLI1	ENSG00000227507	LTB	TNFC,TNFSF3,TNLG1C,p33
FLI1	ENSG00000227775	RP1-283E3.4	-
FLI1	ENSG00000227825	SLC9A7P1	-
FLI1	ENSG00000228044	RP4-781K5.4	-
FLI1	ENSG00000228054	RANP5	-
FLI1	ENSG00000228205	RP11-778D9.4	-
FLI1	ENSG00000228300	C19orf24	-
FLI1	ENSG00000228369	TXNDC12-AS1	-
FLI1	ENSG00000228382	ITPKB-IT1	-
FLI1	ENSG00000228397	RP1-224A6.3	-
FLI1	ENSG00000228401	RP11-251M1.1	-
FLI1	ENSG00000228474	OST4	-
FLI1	ENSG00000228485	GRK5-IT1	-
FLI1	ENSG00000228548	ITPKB-AS1	-
FLI1	ENSG00000228549	RP11-108M9.3	-
FLI1	ENSG00000228665	RP11-20O24.1	-
FLI1	ENSG00000228705	LINC00659	-
FLI1	ENSG00000228718	RP11-145H9.3	-
FLI1	ENSG00000228719	RP5-1119A7.14	-
FLI1	ENSG00000228727	SAPCD1	C6orf26,NG23
FLI1	ENSG00000228768	AC003101.1	MIR365-2,MIRN365-2,hsa-mir-365b,mir-365b
FLI1	ENSG00000228816	AK3P5	-
FLI1	ENSG00000228886	RP11-290D2.3	-
FLI1	ENSG00000228974	AC006483.5	-
FLI1	ENSG00000228979	CTD-2501B8.5	-
FLI1	ENSG00000229021	NBPF18P	-
FLI1	ENSG00000229122	AGBL5-IT1	-
FLI1	ENSG00000229282	RP1-40E16.2	-
FLI1	ENSG00000229656	RP11-462L8.1	-
FLI1	ENSG00000229694	RP11-305L7.6	C9orf73
FLI1	ENSG00000229728	RP11-314N13.3	-
FLI1	ENSG00000229786	SNRPFP2	-
FLI1	ENSG00000229873	OGFR-AS1	-
FLI1	ENSG00000229912	AC128709.4	-
FLI1	ENSG00000229951	FLJ31356	-
FLI1	ENSG00000229964	RP11-135A1.3	-
FLI1	ENSG00000229985	RP11-40H20.5	-
FLI1	ENSG00000230068	CDC42-IT1	-
FLI1	ENSG00000230082	PRRT3-AS1	-
FLI1	ENSG00000230102	RP11-407B7.1	-
FLI1	ENSG00000230147	RP11-305L7.5	-
FLI1	ENSG00000230176	LINC01433	-
FLI1	ENSG00000230228	RP11-4M23.4	-
FLI1	ENSG00000230438	SERPINB9P1	-
FLI1	ENSG00000230447	CTF2P	-
FLI1	ENSG00000230454	U73166.2	-
FLI1	ENSG00000230570	RP11-69L16.6	-
FLI1	ENSG00000230613	HM13-AS1	-
FLI1	ENSG00000230661	YY1P1	-
FLI1	ENSG00000230676	RP11-65J3.3	-
FLI1	ENSG00000230747	AC021188.4	-
FLI1	ENSG00000230993	RPL12P15	-
FLI1	ENSG00000231046	RP11-428F8.2	-
FLI1	ENSG00000231073	RP11-316M1.3	-
FLI1	ENSG00000231185	AC005592.2	-
FLI1	ENSG00000231359	AC072052.7	-
FLI1	ENSG00000231416	RP11-422P24.9	-
FLI1	ENSG00000231613	RP5-943J3.1	-
FLI1	ENSG00000231636	AGBL5-AS1	-
FLI1	ENSG00000231711	LINC00899	-
FLI1	ENSG00000231740	RP11-63G10.2	-
FLI1	ENSG00000231799	RP13-93L13.2	-
FLI1	ENSG00000232065	LINC01063	-
FLI1	ENSG00000232112	TMA7	CCDC72,HSPC016
FLI1	ENSG00000232352	SEMA3B-AS1	-
FLI1	ENSG00000232415	CTB-51J22.1	-
FLI1	ENSG00000232457	SLC16A6P1	-
FLI1	ENSG00000232487	RASA3-IT1	-
FLI1	ENSG00000232654	FAM136BP	-
FLI1	ENSG00000232678	SPTLC1P4	-
FLI1	ENSG00000232734	ATP5G1P7	-
FLI1	ENSG00000232810	TNF	DIF,TNF-alpha,TNFA,TNFSF2,TNLG1F
FLI1	ENSG00000232871	SEC1P	SEC1
FLI1	ENSG00000232874	RP11-135A1.2	-
FLI1	ENSG00000232879	RP11-544M22.3	-
FLI1	ENSG00000232912	RP5-1115A15.1	-
FLI1	ENSG00000233018	RP4-597N16.1	-
FLI1	ENSG00000233041	PHGR1	-
FLI1	ENSG00000233056	ERVH48-1	-
FLI1	ENSG00000233170	RP11-863K10.4	-
FLI1	ENSG00000233223	AC113189.5	-
FLI1	ENSG00000233276	GPX1	GPXD,GSHPX1
FLI1	ENSG00000233360	Z83844.1	-
FLI1	ENSG00000233554	B4GALT1-AS1	-
FLI1	ENSG00000233621	LINC01137	-
FLI1	ENSG00000233728	RP11-109P14.9	-
FLI1	ENSG00000233877	RP11-182I10.2	-
FLI1	ENSG00000233893	EZR-AS1	-
FLI1	ENSG00000234006	DDX39B-AS1	-
FLI1	ENSG00000234292	RP11-213H15.1	-
FLI1	ENSG00000234379	HMGB1P48	-
FLI1	ENSG00000234396	RP11-181G12.4	-
FLI1	ENSG00000234432	RP11-1275H24.1	-
FLI1	ENSG00000234465	PINLYP	-
FLI1	ENSG00000234476	RP11-496N12.6	-
FLI1	ENSG00000234753	FOXP4-AS1	-
FLI1	ENSG00000234784	RP11-182I10.1	-
FLI1	ENSG00000234789	RP11-483H20.4	-
FLI1	ENSG00000234807	LINC01135	-
FLI1	ENSG00000234892	Z82214.2	-
FLI1	ENSG00000234981	RP11-534L20.4	-
FLI1	ENSG00000235077	AC073842.19	-
FLI1	ENSG00000235126	AC128709.3	-
FLI1	ENSG00000235241	RP11-108M9.5	-
FLI1	ENSG00000235288	RP11-70C1.3	-
FLI1	ENSG00000235313	HM13-IT1	-
FLI1	ENSG00000235318	AC005037.6	-
FLI1	ENSG00000235339	GEMIN2P2	-
FLI1	ENSG00000235480	RP11-363D14.1	-
FLI1	ENSG00000235617	XXbac-B476C20.10	-
FLI1	ENSG00000235641	LINC00484	-
FLI1	ENSG00000235663	SAPCD1-AS1	-
FLI1	ENSG00000235673	RP11-109P14.8	-
FLI1	ENSG00000235802	HCFC1-AS1	-
FLI1	ENSG00000235908	RHOA-IT1	-
FLI1	ENSG00000235912	RP1-159A19.3	-
FLI1	ENSG00000236146	RP11-65J3.6	-
FLI1	ENSG00000236409	NRADDP	-
FLI1	ENSG00000236559	RP11-243J16.7	-
FLI1	ENSG00000236859	NIFK-AS1	-
FLI1	ENSG00000236890	XXbac-B476C20.11	-
FLI1	ENSG00000237058	RP13-436F16.1	-
FLI1	ENSG00000237167	AC128709.2	-
FLI1	ENSG00000237173	RP5-866L20.2	-
FLI1	ENSG00000237328	RAI1-AS1	-
FLI1	ENSG00000237422	RP11-305L7.3	-
FLI1	ENSG00000237588	RP11-66D17.3	-
FLI1	ENSG00000237668	RPS15AP38	-
FLI1	ENSG00000237848	RP11-739N20.3	-
FLI1	ENSG00000238043	RP11-699L21.2	-
FLI1	ENSG00000238142	RP11-108M9.4	-
FLI1	ENSG00000238183	RPS27P5	-
FLI1	ENSG00000238221	RP11-69L16.4	-
FLI1	ENSG00000238795	SCARNA12	U89
FLI1	ENSG00000238917	SNORD10	mgU6-77
FLI1	ENSG00000238923	RNU7-1	RNU7,U7.1
FLI1	ENSG00000239137	snoU13	-
FLI1	ENSG00000239202	RN7SL499P	-
FLI1	ENSG00000239353	RP11-492E3.51	-
FLI1	ENSG00000239393	CTD-2301A4.1	-
FLI1	ENSG00000239396	RN7SL414P	-
FLI1	ENSG00000239437	RN7SL752P	-
FLI1	ENSG00000239697	TNFSF12	APO3L,DR3LG,TNLG4A,TWEAK
FLI1	ENSG00000239726	RN7SL688P	-
FLI1	ENSG00000239821	RN7SL513P	-
FLI1	ENSG00000240015	RP11-90P5.5	-
FLI1	ENSG00000240116	RN7SL303P	-
FLI1	ENSG00000240211	RP11-758P17.3	-
FLI1	ENSG00000240250	RN7SL541P	-
FLI1	ENSG00000240667	AL450992.6	-
FLI1	ENSG00000240739	RP11-69M1.1	-
FLI1	ENSG00000240846	RPS15P9	-
FLI1	ENSG00000241129	RPL22P19	-
FLI1	ENSG00000241155	ARHGAP31-AS1	-
FLI1	ENSG00000241188	RN7SL165P	-
FLI1	ENSG00000241226	RN7SL836P	-
FLI1	ENSG00000241269	AC093620.5	-
FLI1	ENSG00000241333	RN7SL385P	-
FLI1	ENSG00000241357	RP11-758P17.2	-
FLI1	ENSG00000241360	PDXP	CIN,PLP,dJ37E16.5
FLI1	ENSG00000241404	EGFL8	C6orf8,NG3
FLI1	ENSG00000241673	RPS27P12	-
FLI1	ENSG00000241869	RN7SL363P	-
FLI1	ENSG00000241983	RN7SL566P	-
FLI1	ENSG00000242201	RN7SL215P	-
FLI1	ENSG00000242281	RN7SL159P	-
FLI1	ENSG00000242798	RP11-506M12.1	-
FLI1	ENSG00000242829	RPS26P21	-
FLI1	ENSG00000242853	RN7SL749P	-
FLI1	ENSG00000243225	RP11-7F17.1	-
FLI1	ENSG00000243265	RP11-1149O23.1	-
FLI1	ENSG00000243423	RP5-837J1.1	-
FLI1	ENSG00000243433	RP11-148K1.10	-
FLI1	ENSG00000243455	RPS18P13	-
FLI1	ENSG00000243477	NAT6	FUS-2,FUS2
FLI1	ENSG00000243509	TNFRSF6B	DCR3,DJ583P15.1.1,M68,M68E,TR6
FLI1	ENSG00000243675	RP11-379F4.1	-
FLI1	ENSG00000243710	CFAP57	VWS2,WDR65
FLI1	ENSG00000243775	OSTCP1	DC2L,OSTCL
FLI1	ENSG00000243811	APOBEC3D	A3D,APOBEC3DE,APOBEC3E,ARP6
FLI1	ENSG00000243959	RN7SL684P	-
FLI1	ENSG00000243989	ACY1	ACY-1,ACY1D,HEL-S-5
FLI1	ENSG00000244041	LINC01011	-
FLI1	ENSG00000244134	RPS12P20	-
FLI1	ENSG00000244151	RP11-148K1.12	-
FLI1	ENSG00000244234	GMCL1P1	-
FLI1	ENSG00000244380	RP11-24C3.2	-
FLI1	ENSG00000244399	RN7SL251P	-
FLI1	ENSG00000244509	APOBEC3C	A3C,APOBEC1L,ARDC2,ARDC4,ARP5,PBI,bK150C2.3
FLI1	ENSG00000244705	RP11-133K1.1	-
FLI1	ENSG00000245025	RP11-875O11.1	-
FLI1	ENSG00000245148	ARAP1-AS2	-
FLI1	ENSG00000245498	RP11-677M14.7	-
FLI1	ENSG00000245532	NEAT1	LINC00084,NCRNA00084,TncRNA,VINC
FLI1	ENSG00000245552	RP11-712B9.2	-
FLI1	ENSG00000245869	RP11-158I9.5	-
FLI1	ENSG00000245888	FLJ21408	-
FLI1	ENSG00000246130	RP11-875O11.2	-
FLI1	ENSG00000246582	RP11-1149O23.3	-
FLI1	ENSG00000246877	DNM1P35	-
FLI1	ENSG00000248099	INSL3	RLF,RLNL,ley-I-L
FLI1	ENSG00000248323	LUCAT1	SCAL1
FLI1	ENSG00000248487	ABHD14A	DORZ1
FLI1	ENSG00000248659	RP11-263I1.1	-
FLI1	ENSG00000248871	TNFSF12-TNFSF13	TWE-PRIL
FLI1	ENSG00000249131	CTB-35F21.2	-
FLI1	ENSG00000249310	APOBEC3B-AS1	-
FLI1	ENSG00000249428	CFAP99	-
FLI1	ENSG00000249526	CTB-35F21.1	-
FLI1	ENSG00000250067	YJEFN3	-
FLI1	ENSG00000250073	RP11-677M14.3	-
FLI1	ENSG00000250282	RP5-875H18.4	-
FLI1	ENSG00000250471	GMPSP1	-
FLI1	ENSG00000250571	GLI4	HKR4,ZNF928
FLI1	ENSG00000250684	KB-1042C11.1	-
FLI1	ENSG00000250698	RP11-392B6.1	-
FLI1	ENSG00000251161	RP11-540O11.1	-
FLI1	ENSG00000251169	AC005355.2	-
FLI1	ENSG00000251301	RP11-81H14.2	-
FLI1	ENSG00000251414	RP11-843P14.1	-
FLI1	ENSG00000251484	RP5-1065J22.4	-
FLI1	ENSG00000251562	MALAT1	-
FLI1	ENSG00000251661	RP11-326C3.11	-
FLI1	ENSG00000251913	RNU6-513P	-
FLI1	ENSG00000251985	RNU6-1161P	-
FLI1	ENSG00000252008	RNU6-927P	-
FLI1	ENSG00000252070	RNA5SP341	-
FLI1	ENSG00000252174	RNU7-18P	-
FLI1	ENSG00000252213	SNORA74	-
FLI1	ENSG00000252224	RNU4ATAC15P	-
FLI1	ENSG00000252225	Y_RNA	-
FLI1	ENSG00000252242	RNU7-115P	-
FLI1	ENSG00000252328	Vault	-
FLI1	ENSG00000252521	RNU5D-2P	-
FLI1	ENSG00000252533	RNU6-572P	-
FLI1	ENSG00000252575	BX470187.1	-
FLI1	ENSG00000252578	RNU6-135P	-
FLI1	ENSG00000252618	RNA5SP441	-
FLI1	ENSG00000252714	RNA5SP392	-
FLI1	ENSG00000252715	RNU6-265P	-
FLI1	ENSG00000252743	RNU6-850P	-
FLI1	ENSG00000253024	RNU6-1238P	-
FLI1	ENSG00000253051	SNORA31	-
FLI1	ENSG00000253084	RNU6-840P	-
FLI1	ENSG00000253125	RP11-459E5.1	-
FLI1	ENSG00000253181	RP11-863K10.2	-
FLI1	ENSG00000253196	RP11-706C16.7	-
FLI1	ENSG00000253210	RP11-809O17.1	-
FLI1	ENSG00000253295	RP11-779O18.1	-
FLI1	ENSG00000253355	KB-1460A1.2	-
FLI1	ENSG00000253356	RP11-90P5.2	-
FLI1	ENSG00000253385	KB-1254G8.1	-
FLI1	ENSG00000253395	KB-1460A1.1	-
FLI1	ENSG00000253437	U6	-
FLI1	ENSG00000253669	KB-1732A1.1	-
FLI1	ENSG00000253715	RP11-706C16.8	-
FLI1	ENSG00000253716	RP13-582O9.5	LINC01604
FLI1	ENSG00000253736	RP11-779O18.3	-
FLI1	ENSG00000253737	KB-1460A1.3	-
FLI1	ENSG00000253741	CTD-2292P10.4	-
FLI1	ENSG00000253806	CTD-2292P10.2	-
FLI1	ENSG00000254165	RP11-503E24.2	-
FLI1	ENSG00000254460	RP11-939C17.4	-
FLI1	ENSG00000254503	CTD-2521M24.4	-
FLI1	ENSG00000254505	CHMP4A	C14orf123,CHMP4,CHMP4B,HSPC134,SHAX2,SNF7,SNF7-1,VPS32-1,VPS32A
FLI1	ENSG00000254509	RP11-677M14.6	-
FLI1	ENSG00000254632	RP11-21L23.4	-
FLI1	ENSG00000254675	RP11-7I15.4	-
FLI1	ENSG00000254690	GS1-393G12.12	-
FLI1	ENSG00000254692	TM9SF1	-
FLI1	ENSG00000254726	MEX3A	MEX-3A,RKHD4
FLI1	ENSG00000254772	EEF1G	EF1G,GIG35
FLI1	ENSG00000254788	CKLF-CMTM1	-
FLI1	ENSG00000254829	RP11-7I15.3	-
FLI1	ENSG00000254867	RP11-1167A19.6	-
FLI1	ENSG00000254870	ATP6V1G2-DDX39B	-
FLI1	ENSG00000254887	CTC-378H22.1	-
FLI1	ENSG00000254905	RP11-712L6.7	-
FLI1	ENSG00000254910	RP11-326C3.7	-
FLI1	ENSG00000254941	RP11-677M14.5	-
FLI1	ENSG00000254964	RP11-831H9.3	-
FLI1	ENSG00000254979	RP11-872D17.8	-
FLI1	ENSG00000255026	RP11-326C3.2	-
FLI1	ENSG00000255031	RP11-802E16.3	-
FLI1	ENSG00000255038	RP11-1167A19.2	-
FLI1	ENSG00000255045	RP11-677M14.2	-
FLI1	ENSG00000255062	RP11-712L6.5	-
FLI1	ENSG00000255089	RP11-326C3.10	-
FLI1	ENSG00000255100	RP11-21L23.3	-
FLI1	ENSG00000255152	MSH5-SAPCD1	MSH5-C6orf26
FLI1	ENSG00000255306	RP5-901A4.1	-
FLI1	ENSG00000255328	RP11-326C3.12	-
FLI1	ENSG00000255363	RP11-672A2.5	-
FLI1	ENSG00000255432	RP11-831H9.11	-
FLI1	ENSG00000255479	RP11-672A2.6	-
FLI1	ENSG00000255508	MIR3654	-
FLI1	ENSG00000255526	NEDD8-MDP1	-
FLI1	ENSG00000255730	CTC-435M10.3	-
FLI1	ENSG00000255857	PXN-AS1	EyeLinc4
FLI1	ENSG00000255949	AP003419.16	-
FLI1	ENSG00000256007	ARAP1-AS1	-
FLI1	ENSG00000256053	APOPT1	APOP,APOP1,C14orf153
FLI1	ENSG00000256139	RP11-968O1.5	-
FLI1	ENSG00000256262	USP30-AS1	-
FLI1	ENSG00000256273	RP11-71J4.2	-
FLI1	ENSG00000256433	RP1-102E24.8	-
FLI1	ENSG00000256500	RP11-73M18.2	-
FLI1	ENSG00000256514	AP003419.11	-
FLI1	ENSG00000256746	RP11-17G12.3	-
FLI1	ENSG00000256783	RP11-503G7.1	-
FLI1	ENSG00000256851	XXbac-BPG16N22.5	-
FLI1	ENSG00000256875	RP11-503G7.2	-
FLI1	ENSG00000256897	RP11-17G12.2	-
FLI1	ENSG00000256967	RP11-273B20.1	-
FLI1	ENSG00000257053	Z98941.1	-
FLI1	ENSG00000257084	U47924.27	-
FLI1	ENSG00000257156	RP11-13A1.3	-
FLI1	ENSG00000257286	RP11-545P7.4	-
FLI1	ENSG00000257524	RP11-203J24.9	-
FLI1	ENSG00000257539	HSPA8P14	-
FLI1	ENSG00000257542	OR7E47P	-
FLI1	ENSG00000257570	RP11-133N21.12	-
FLI1	ENSG00000257595	RP3-473L9.4	-
FLI1	ENSG00000257663	RP11-1100L3.7	-
FLI1	ENSG00000257704	INAFM1	PRR24
FLI1	ENSG00000257820	MRPS6P4	-
FLI1	ENSG00000257923	CUX1	CASP,CDP,CDP/Cut,CDP1,COY1,CUTL1,CUX,Clox,Cux/CDP,GOLIM6,Nbla10317,p100,p110,p200,p75
FLI1	ENSG00000258301	RP11-488C13.5	-
FLI1	ENSG00000258366	RTEL1	C20orf41,DKCA4,DKCB5,NHL,PFBMFT3,RTEL
FLI1	ENSG00000258384	AC068831.6	-
FLI1	ENSG00000258388	PPT2-EGFL8	-
FLI1	ENSG00000258431	RP1-292L20.2	-
FLI1	ENSG00000258602	RP11-7F17.7	-
FLI1	ENSG00000258610	RP11-488C13.7	-
FLI1	ENSG00000258674	CTC-260F20.3	-
FLI1	ENSG00000258725	PRC1-AS1	-
FLI1	ENSG00000258740	RP11-293M10.1	-
FLI1	ENSG00000258820	RP11-293M10.2	-
FLI1	ENSG00000258896	SCOCP1	-
FLI1	ENSG00000258982	RP11-638I2.4	-
FLI1	ENSG00000259058	RP11-488C13.4	-
FLI1	ENSG00000259065	RP5-1021I20.1	-
FLI1	ENSG00000259081	RP11-488C13.6	-
FLI1	ENSG00000259120	SMIM6	C17orf110
FLI1	ENSG00000259198	RP11-133K1.6	-
FLI1	ENSG00000259230	CTD-2555C10.3	-
FLI1	ENSG00000259268	AC007950.1	-
FLI1	ENSG00000259307	PLCB2-AS1	-
FLI1	ENSG00000259321	RP11-468E2.5	-
FLI1	ENSG00000259330	INAFM2	-
FLI1	ENSG00000259357	RP11-316M1.12	-
FLI1	ENSG00000259368	RP11-64K12.4	-
FLI1	ENSG00000259405	ISCA1P4	-
FLI1	ENSG00000259436	CTC-378H22.2	-
FLI1	ENSG00000259661	AC068831.15	-
FLI1	ENSG00000259704	CTD-3094K11.1	-
FLI1	ENSG00000259714	LINC00594	-
FLI1	ENSG00000259813	RP5-1142A6.5	-
FLI1	ENSG00000259884	RP11-1100L3.8	-
FLI1	ENSG00000260007	RP11-315D16.2	-
FLI1	ENSG00000260065	CTA-445C9.15	-
FLI1	ENSG00000260083	MIR4519	-
FLI1	ENSG00000260177	RP4-536B24.3	-
FLI1	ENSG00000260288	RP11-24M17.4	-
FLI1	ENSG00000260336	RP11-395B7.7	-
FLI1	ENSG00000260349	RP11-473I1.5	-
FLI1	ENSG00000260461	RP11-541N10.3	-
FLI1	ENSG00000260464	RP4-561L24.3	-
FLI1	ENSG00000260498	RP4-536B24.4	-
FLI1	ENSG00000260563	RP13-516M14.1	-
FLI1	ENSG00000260602	HMGN2P40	-
FLI1	ENSG00000260619	RP11-775C24.3	-
FLI1	ENSG00000260630	SNAI3-AS1	-
FLI1	ENSG00000260650	RP11-403P17.2	-
FLI1	ENSG00000260669	AL136419.6	-
FLI1	ENSG00000260735	RP11-72I8.1	-
FLI1	ENSG00000260755	RP11-403P17.3	-
FLI1	ENSG00000260793	RP5-882C2.2	-
FLI1	ENSG00000260851	RP11-403P17.5	-
FLI1	ENSG00000260852	FBXL19-AS1	NCRNA00095
FLI1	ENSG00000260892	CTD-2026K11.1	-
FLI1	ENSG00000260996	RP13-122B23.8	-
FLI1	ENSG00000261026	CTD-3247F14.2	-
FLI1	ENSG00000261044	AP006547.3	-
FLI1	ENSG00000261087	KB-1460A1.5	-
FLI1	ENSG00000261204	AC004449.6	-
FLI1	ENSG00000261236	BOP1	MIR7112-1,MIR7112-2,hsa-mir-7112,hsa-mir-7112-1,hsa-mir-7112-2
FLI1	ENSG00000261334	RP11-65J3.14	-
FLI1	ENSG00000261349	RP3-465N24.5	-
FLI1	ENSG00000261487	AC135048.13	-
FLI1	ENSG00000261519	RP11-403P17.4	-
FLI1	ENSG00000261526	CTB-31O20.2	-
FLI1	ENSG00000261578	RP11-21L23.2	-
FLI1	ENSG00000261587	TMEM249	C8ORFK29
FLI1	ENSG00000261678	SCRT1	SCRT,ZNF898
FLI1	ENSG00000262049	RP13-1032I1.7	-
FLI1	ENSG00000262075	DKFZP434A062	-
FLI1	ENSG00000262223	RP11-1055B8.3	-
FLI1	ENSG00000262246	CORO7	0610011B16Rik,CRN7,POD1
FLI1	ENSG00000262660	SLC25A10	-
FLI1	ENSG00000262691	CTC-277H1.7	-
FLI1	ENSG00000262721	AC106782.20	-
FLI1	ENSG00000262768	RP11-353N14.1	-
FLI1	ENSG00000262772	RP11-353N14.2	-
FLI1	ENSG00000262814	MRPL12	5c5-2,L12mt,MRP-L31/34,MRPL7,MRPL7/L12,RPML12
FLI1	ENSG00000262877	RP11-1055B8.4	-
FLI1	ENSG00000263045	RP11-28B23.1	-
FLI1	ENSG00000263244	RP11-473I1.9	-
FLI1	ENSG00000263392	AC084262.2	-
FLI1	ENSG00000263506	MIR5193	-
FLI1	ENSG00000263644	RP11-269G24.3	-
FLI1	ENSG00000263647	RP11-927P21.5	-
FLI1	ENSG00000263651	AC139451.1	-
FLI1	ENSG00000263660	AC087793.1	-
FLI1	ENSG00000263675	MIR5581	-
FLI1	ENSG00000263718	RP11-285E9.6	-
FLI1	ENSG00000263800	MIR5684	-
FLI1	ENSG00000263853	AC139530.1	-
FLI1	ENSG00000263966	AC055845.1	-
FLI1	ENSG00000263979	MIR4672	-
FLI1	ENSG00000264021	MIR3917	-
FLI1	ENSG00000264057	RP11-583F2.1	-
FLI1	ENSG00000264093	RP11-401F2.2	-
FLI1	ENSG00000264102	MIR4688	mir-4688
FLI1	ENSG00000264167	RP1-253P7.1	-
FLI1	ENSG00000264175	MIR3189	mir-3189
FLI1	ENSG00000264209	AC134772.1	-
FLI1	ENSG00000264211	MIR4492	mir-4492
FLI1	ENSG00000264235	RP13-270P17.1	-
FLI1	ENSG00000264270	RP11-474I11.7	-
FLI1	ENSG00000264298	AL353803.1	-
FLI1	ENSG00000264357	MIR4648	-
FLI1	ENSG00000264395	MIR3193	-
FLI1	ENSG00000264399	MIR4736	-
FLI1	ENSG00000264421	RP11-401F2.4	-
FLI1	ENSG00000264548	RP13-516M14.2	-
FLI1	ENSG00000264613	RN7SL290P	-
FLI1	ENSG00000264624	MIR3615	-
FLI1	ENSG00000264655	CTD-2267D19.4	-
FLI1	ENSG00000264668	ZFP41	ZNF753,zfp-41
FLI1	ENSG00000264741	MIR4505	mir-4505
FLI1	ENSG00000264772	SNORA67	-
FLI1	ENSG00000264779	AC107871.1	-
FLI1	ENSG00000264813	ACE	ACE1,CD143,DCP,DCP1
FLI1	ENSG00000264823	MIR3154	mir-3154
FLI1	ENSG00000264829	RP11-474I11.8	-
FLI1	ENSG00000264913	AL590233.1	-
FLI1	ENSG00000264926	MIR378F	mir-378f
FLI1	ENSG00000265052	RN7SL622P	-
FLI1	ENSG00000265064	MIR4692	-
FLI1	ENSG00000265126	CTB-187M2.2	-
FLI1	ENSG00000265134	MIR3190	mir-3190
FLI1	ENSG00000265148	BZRAP1-AS1	BZRAP1-AS1
FLI1	ENSG00000265172	MIR4262	-
FLI1	ENSG00000265206	MIR142	MIRN142,mir-142
FLI1	ENSG00000265236	SNORD84	U84
FLI1	ENSG00000265282	RP11-269G24.4	-
FLI1	ENSG00000265298	RP13-104F24.3	-
FLI1	ENSG00000265335	snoMe28S-Am2634	-
FLI1	ENSG00000265345	MIR5188	mir-5188
FLI1	ENSG00000265388	RN7SL391P	-
FLI1	ENSG00000265391	AC112504.1	-
FLI1	ENSG00000265530	AL121594.1	-
FLI1	ENSG00000265542	RP11-60A24.3	-
FLI1	ENSG00000265636	AC100787.1	-
FLI1	ENSG00000265666	RARA-AS1	-
FLI1	ENSG00000265692	RP13-516M14.4	-
FLI1	ENSG00000265702	RP11-156L14.1	-
FLI1	ENSG00000265855	MIR4514	-
FLI1	ENSG00000265908	RP11-20B24.6	-
FLI1	ENSG00000265912	RP11-583F2.2	-
FLI1	ENSG00000265971	RP11-269G24.6	-
FLI1	ENSG00000265976	MIR4725	mir-4725
FLI1	ENSG00000265982	RP11-927P21.4	-
FLI1	ENSG00000265991	MIR4519	-
FLI1	ENSG00000266015	MIR4309	-
FLI1	ENSG00000266036	MIR3615	-
FLI1	ENSG00000266070	MIR3960	-
FLI1	ENSG00000266074	BAHCC1	BAHD2
FLI1	ENSG00000266090	AC012603.1	-
FLI1	ENSG00000266094	RASSF5	Maxp1,NORE1,NORE1A,NORE1B,RAPL,RASSF3
FLI1	ENSG00000266154	MIR4658	-
FLI1	ENSG00000266155	RP11-927P21.6	-
FLI1	ENSG00000266176	RP11-855A2.5	-
FLI1	ENSG00000266208	CTD-2267D19.3	-
FLI1	ENSG00000266226	MIR4323	-
FLI1	ENSG00000266392	MIR4740	-
FLI1	ENSG00000266459	MIR4724	-
FLI1	ENSG00000266473	RP11-401F2.3	-
FLI1	ENSG00000266476	AC084262.3	-
FLI1	ENSG00000266494	MIR4641	-
FLI1	ENSG00000266553	RN7SL356P	-
FLI1	ENSG00000266559	MIR4530	-
FLI1	ENSG00000266563	EIF1P5	-
FLI1	ENSG00000266575	RP11-672L10.4	-
FLI1	ENSG00000266578	RP11-838N2.5	-
FLI1	ENSG00000266714	MYO15B	MYO15BP
FLI1	ENSG00000266737	MIR4691	-
FLI1	ENSG00000266750	MIR4645	mir-4645
FLI1	ENSG00000266763	AL033528.1	-
FLI1	ENSG00000266770	RN7SL619P	-
FLI1	ENSG00000266820	RP13-104F24.1	-
FLI1	ENSG00000266877	RP1-41C23.1	-
FLI1	ENSG00000266897	AC005546.2	-
FLI1	ENSG00000266970	RP11-806H10.4	-
FLI1	ENSG00000267007	CTB-31O20.3	-
FLI1	ENSG00000267036	AC005559.3	-
FLI1	ENSG00000267062	CTD-2659N19.10	-
FLI1	ENSG00000267121	CTD-2020K17.1	-
FLI1	ENSG00000267125	CTB-31O20.6	-
FLI1	ENSG00000267128	RNF157-AS1	-
FLI1	ENSG00000267141	CTB-31O20.8	-
FLI1	ENSG00000267212	CTD-2659N19.9	-
FLI1	ENSG00000267232	CTB-31O20.9	-
FLI1	ENSG00000267234	CTB-184G21.3	-
FLI1	ENSG00000267244	CTB-31O20.4	-
FLI1	ENSG00000267288	RP13-890H12.2	-
FLI1	ENSG00000267394	CTB-175E5.7	-
FLI1	ENSG00000267424	CTD-2265O21.3	-
FLI1	ENSG00000267457	RP5-837J1.4	-
FLI1	ENSG00000267474	CTC-548K16.6	-
FLI1	ENSG00000267493	CIRBP-AS1	-
FLI1	ENSG00000267512	CTC-250I14.3	-
FLI1	ENSG00000267519	CTD-3252C9.4	-
FLI1	ENSG00000267551	AC005264.2	-
FLI1	ENSG00000267598	CTC-250I14.6	-
FLI1	ENSG00000267618	RAD51L3-RFFL	-
FLI1	ENSG00000267649	CTD-2587H24.10	-
FLI1	ENSG00000267670	CTB-55O6.4	-
FLI1	ENSG00000267691	SHC1P2	-
FLI1	ENSG00000267736	HMGB2P1	-
FLI1	ENSG00000267737	AC061992.2	-
FLI1	ENSG00000267757	C19orf83	C19orf83
FLI1	ENSG00000267778	AC004221.2	-
FLI1	ENSG00000267786	AF038458.3	-
FLI1	ENSG00000267874	CTD-2527I21.9	-
FLI1	ENSG00000268056	CTD-3032J10.2	-
FLI1	ENSG00000268093	AC022154.7	-
FLI1	ENSG00000268199	CTD-3137H5.1	-
FLI1	ENSG00000268218	AC137932.4	-
FLI1	ENSG00000268525	CTB-59C6.3	-
FLI1	ENSG00000268575	RP1-283E3.8	-
FLI1	ENSG00000268623	CTB-52I2.3	-
FLI1	ENSG00000268643	AC006486.9	-
FLI1	ENSG00000268681	COX6CP7	-
FLI1	ENSG00000268858	RP4-591C20.9	-
FLI1	ENSG00000269014	CTB-147N14.4	-
FLI1	ENSG00000269035	CTD-2521M24.10	-
FLI1	ENSG00000269053	CTD-2521M24.8	-
FLI1	ENSG00000269066	CTD-2528A14.5	-
FLI1	ENSG00000269161	CTD-3131K8.3	-
FLI1	ENSG00000269177	L34079.3	-
FLI1	ENSG00000269303	CTD-2527I21.7	-
FLI1	ENSG00000269439	CTD-3131K8.2	-
FLI1	ENSG00000269481	CTD-2521M24.6	-
FLI1	ENSG00000269576	HNRNPMP2	-
FLI1	ENSG00000269583	L34079.4	-
FLI1	ENSG00000269640	CTD-2521M24.9	-
FLI1	ENSG00000269720	CTD-2521M24.5	-
FLI1	ENSG00000269736	CTD-2521M24.11	-
FLI1	ENSG00000269894	RP11-1020A11.1	-
FLI1	ENSG00000269896	RP4-740C4.5	-
FLI1	ENSG00000269926	RP11-442H21.2	-
FLI1	ENSG00000270001	RP11-218C14.8	-
FLI1	ENSG00000270030	RP11-326C3.13	-
FLI1	ENSG00000270066	SCARNA2	-
FLI1	ENSG00000270105	RP11-326C3.14	-
FLI1	ENSG00000270117	AP000769.7	-
FLI1	ENSG00000270149	RP11-544M22.13	-
FLI1	ENSG00000270210	RP11-373D23.3	-
FLI1	ENSG00000270243	RP11-779O18.4	-
FLI1	ENSG00000270259	RP13-122B23.9	-
FLI1	ENSG00000270526	SNRPGP19	-
FLI1	ENSG00000270640	RP11-373D23.2	-
FLI1	ENSG00000270714	MINOS1P2	-
FLI1	ENSG00000270798	RP11-416H1.1	-
FLI1	ENSG00000270972	RP11-326C3.15	-
FLI1	ENSG00000271014	RP11-717A5.1	-
FLI1	ENSG00000271032	CTD-2527I21.14	-
FLI1	ENSG00000271098	IMMP1LP3	-
FLI1	ENSG00000271204	RP11-138A9.1	-
FLI1	ENSG00000271259	RP11-1109F11.5	-
FLI1	ENSG00000271327	RP11-1109F11.3	-
FLI1	ENSG00000271361	HTATSF1P2	-
FLI1	ENSG00000271737	CTB-113I20.2	-
FLI1	ENSG00000271746	RP1-202O8.3	-
FLI1	ENSG00000271762	RP11-213H15.4	-
FLI1	ENSG00000271803	RP1-63M2.5	-
FLI1	ENSG00000271806	RP5-892K4.1	-
FLI1	ENSG00000271849	CTC-332L22.1	-
FLI1	ENSG00000271969	U47924.29	-
FLI1	ENSG00000272006	RP11-583F2.6	-
FLI1	ENSG00000272056	RP11-503P10.1	-
FLI1	ENSG00000272087	RP11-379F4.7	-
FLI1	ENSG00000272141	RP11-465B22.8	-
FLI1	ENSG00000272148	RP11-195B17.1	-
FLI1	ENSG00000272161	RP4-713A8.1	-
FLI1	ENSG00000272172	RP13-582O9.7	-
FLI1	ENSG00000272173	RNU7-1	-
FLI1	ENSG00000272201	U47924.30	-
FLI1	ENSG00000272213	MIR484	-
FLI1	ENSG00000272226	RP11-63G10.3	-
FLI1	ENSG00000272277	RP1-40E16.12	-
FLI1	ENSG00000272346	RP11-927P21.11	-
FLI1	ENSG00000272420	RP4-740C4.7	-
FLI1	ENSG00000272426	RP11-108M9.6	-
FLI1	ENSG00000272432	RP3-465N24.6	-
FLI1	ENSG00000272440	RP11-379F4.6	-
FLI1	ENSG00000272506	RP4-535B20.4	-
FLI1	ENSG00000272654	RP11-422P24.11	-
FLI1	ENSG00000272688	RP13-270P17.3	-
FLI1	ENSG00000272719	CTB-161C1.1	-
FLI1	ENSG00000272721	RP11-778D9.12	-
FLI1	ENSG00000272762	RP11-155D18.12	-
FLI1	ENSG00000272825	LL21NC02-1C16.2	-
FLI1	ENSG00000272922	RP11-329B9.5	-
FLI1	ENSG00000272953	RP11-1275H24.2	-
FLI1	ENSG00000272989	RP13-616I3.1	-
FLI1	ENSG00000273026	RP11-422P24.10	-
FLI1	ENSG00000273027	LL21NC02-1C16.1	-
FLI1	ENSG00000273084	RP11-1275H24.3	-
FLI1	ENSG00000273145	CITF22-92A6.1	-
FLI1	ENSG00000273149	RP11-290D2.6	-
FLI1	ENSG00000273181	RP11-778D9.13	-
FLI1	ENSG00000273189	CTD-3148I10.15	-
FLI1	ENSG00000273319	RP11-138A9.2	-
FLI1	ENSG00000273333	XXbac-BPG300A18.13	-
FLI1	ENSG00000273355	RP11-672L10.6	-
FLI1	ENSG00000273363	RP11-285G1.14	-
FLI1	ENSG00000273381	RP11-305L7.7	-
FLI1	ENSG00000273382	RP5-1065J22.8	-
FLI1	ENSG00000273403	RP11-329B9.3	-
FLI1	ENSG00000273416	RP4-597N16.4	-
FLI1	ENSG00000273530	AC016821.2	-
FLI1	ENSG00000273610	Metazoa_SRP	-
FLI1	ENSG00000273654	CTB-52I2.4	-
FLI1	ENSG00000273667	MIR142	-
FLI1	ENSG00000273759	RP4-563E14.1	-
FLI1	ENSG00000273769	U52112.12	LCAP
FLI1	ENSG00000273834	MIR612	-
FLI1	ENSG00000273855	RP11-133K1.12	-
FLI1	ENSG00000273866	Metazoa_SRP	-
FLI1	ENSG00000273899	NOL12	Nop25,dJ37E16.7
FLI1	ENSG00000273964	Y_RNA	-
FLI1	ENSG00000274021	RP11-823E8.3	-
FLI1	ENSG00000274072	mascRNA-menRNA	-
FLI1	ENSG00000274092	CTD-3203P2.3	-
FLI1	ENSG00000274180	NATD1	C17orf103,Gtlf3b
FLI1	ENSG00000274250	MIR29B1	-
FLI1	ENSG00000274251	CTC-1337H24.3	-
FLI1	ENSG00000274272	RP11-44M6.7	-
FLI1	ENSG00000274322	RP11-314N13.10	-
FLI1	ENSG00000274501	RP4-583P15.16	-
FLI1	ENSG00000274515	CTD-2026K11.5	-
FLI1	ENSG00000274565	CTD-3035K23.7	-
FLI1	ENSG00000274596	MIR6872	-
FLI1	ENSG00000274818	RP1-292L20.3	-
FLI1	ENSG00000274833	RP11-1055B8.10	-
FLI1	ENSG00000274855	RP1-90J20.14	-
FLI1	ENSG00000274929	RP11-165D7.5	-
FLI1	ENSG00000274982	AL590708.2	-
FLI1	ENSG00000275022	MIR6753	hsa-mir-6753
FLI1	ENSG00000275025	RP5-875H18.10	-
FLI1	ENSG00000275091	CTB-55O6.13	-
FLI1	ENSG00000275107	MIR6782	hsa-mir-6782
FLI1	ENSG00000275200	AP001885.1	-
FLI1	ENSG00000275223	RP1-63M2.7	-
FLI1	ENSG00000275334	MIR5787	hsa-mir-5787
FLI1	ENSG00000275360	MIR6868	hsa-mir-6868
FLI1	ENSG00000275411	MIR6882	hsa-mir-6882
FLI1	ENSG00000275484	CTC-1337H24.4	-
FLI1	ENSG00000275505	MIR6787	-
FLI1	ENSG00000275515	RP11-295D4.7	-
FLI1	ENSG00000275519	MIR6804	hsa-mir-6804
FLI1	ENSG00000275572	GRIFIN	-
FLI1	ENSG00000275703	U47924.32	-
FLI1	ENSG00000275726	MIR6088	hsa-mir-6088
FLI1	ENSG00000275745	Y_RNA	-
FLI1	ENSG00000275862	CTB-147N14.7	-
FLI1	ENSG00000275888	RP13-516M14.10	-
FLI1	ENSG00000275902	RP13-1032I1.11	-
FLI1	ENSG00000275936	RP1-278C19.8	-
FLI1	ENSG00000275940	MRP63P3	-
FLI1	ENSG00000275943	AC092309.1	-
FLI1	ENSG00000275948	mascRNA-menRNA	-
FLI1	ENSG00000275997	RP11-216P6.2	-
FLI1	ENSG00000276045	ORAI1	-
FLI1	ENSG00000276101	RP11-455O6.8	-
FLI1	ENSG00000276144	ABC12-49244600F4.4	-
FLI1	ENSG00000276236	MIR6822	-
FLI1	ENSG00000276281	Metazoa_SRP	-
[truncated: 21,431 more rows]
